# Supplementary material for: Bis[μ-1,1′-methyl­enebis(1H-imidazole)-κ2 N 3:N 3′]bis­[dichloridocobalt(II)]
Source: Acta Crystallogr Sect E Struct Rep Online. 2011 Mar 26;67(Pt 4):m491. doi: 10.1107/S1600536811010610 (PMC3099993; doi:10.1107/S1600536811010610)
Supplement: Supplementary file 2 [file e-67-0m491-Isup2.hkl]

# 
# h,k,l, Fc-squared, Fo-squared, sigma(Fo-squared) and status flag 
# 
data_I
_shelx_title ' 1 in P2(1)/c                New: P21/c' 
_shelx_refln_list_code          4 
_shelx_F_calc_maximum      182.66 
_exptl_crystal_F_000       556.00 
_reflns_d_resolution_high  0.7724 
 
loop_ 
 _symmetry_equiv_pos_as_xyz 
 'x, y, z' 
 '-x, y+1/2, -z+1/2' 
 '-x, -y, -z' 
 'x, -y-1/2, z-1/2' 
 
_cell_length_a     8.7137 
_cell_length_b     8.7948 
_cell_length_c    14.5600 
_cell_angle_alpha  90.000 
_cell_angle_beta   98.750 
_cell_angle_gamma  90.000 
 
_shelx_F_squared_multiplier     1.000 
 
loop_ 
 _refln_index_h 
 _refln_index_k 
 _refln_index_l 
 _refln_F_squared_calc 
 _refln_F_squared_meas 
 _refln_F_squared_sigma 
 _refln_observed_status 
   2   0   0    27750.34    26976.16    156.60 o 
   3   0   0     3108.32     3227.31     68.48 o 
   4   0   0     1711.75     1862.35     27.25 o 
   5   0   0     9933.92    10184.16    113.47 o 
   6   0   0      714.56      720.50     20.10 o 
   7   0   0      713.21      742.72     22.71 o 
   8   0   0       27.70       41.72      8.52 o 
   9   0   0      310.72      263.42     17.69 o 
  10   0   0       24.50       56.61     26.05 o 
  11   0   0       36.60       -7.64     28.90 o 
   1   1   0     1157.91     1359.66     15.84 o 
   2   1   0      552.29      596.04     10.00 o 
   3   1   0      718.14      752.94      8.93 o 
   4   1   0     1992.87     1876.12     21.28 o 
   5   1   0      850.05      894.49     13.91 o 
   6   1   0     4684.61     4767.61     62.50 o 
   7   1   0       28.98       39.33      9.92 o 
   8   1   0     1352.59     1348.19     25.04 o 
   9   1   0       30.55       57.23      9.66 o 
  10   1   0        1.13       29.16     19.73 o 
  11   1   0      103.05      110.51     29.94 o 
   0   2   0    33364.35    29640.25    146.39 o 
   1   2   0     3633.76     3850.65     26.53 o 
   2   2   0     2283.39     2319.38     18.05 o 
   3   2   0     1473.38     1521.76     17.50 o 
   4   2   0     1402.53     1435.83     28.24 o 
   5   2   0     3331.43     3486.93     56.01 o 
   6   2   0      186.27      203.75      7.54 o 
   7   2   0       66.37       89.98      8.17 o 
   8   2   0        5.55       13.85      6.72 o 
   9   2   0       98.82      104.33     13.95 o 
  10   2   0       16.79       25.96     14.26 o 
   1   3   0      345.90      352.12      5.57 o 
   2   3   0      947.40      990.34     11.12 o 
   3   3   0      254.06      232.02      5.89 o 
   4   3   0      438.91      477.47      8.76 o 
   5   3   0      353.54      327.40      8.07 o 
   6   3   0        6.11        5.95      3.74 o 
   7   3   0       20.56       39.44      7.95 o 
   8   3   0       58.35       55.33     12.16 o 
   9   3   0      120.44      121.76     15.18 o 
  10   3   0       70.35       71.27     15.22 o 
   0   4   0     2406.70     2315.56     30.91 o 
   1   4   0      216.72      204.28      5.11 o 
   2   4   0     1110.40     1035.97     13.06 o 
   3   4   0      567.68      566.71     15.70 o 
   4   4   0     1126.94     1135.74     15.83 o 
   5   4   0      994.83      883.61     20.16 o 
   6   4   0       40.23       48.43      9.54 o 
   7   4   0     1299.84     1317.88     36.11 o 
   8   4   0       32.39       67.78     13.52 o 
   9   4   0       55.83       65.58     14.76 o 
  10   4   0       28.43       36.83     15.50 o 
   1   5   0     7463.92     7339.61     57.92 o 
   2   5   0        5.70        9.65      3.26 o 
   3   5   0      333.05      325.98      8.11 o 
   4   5   0      706.57      628.31     11.93 o 
   5   5   0       65.80       60.95      7.28 o 
   6   5   0      998.55      979.26     29.62 o 
   7   5   0      192.64      188.26     16.00 o 
   8   5   0       66.16      102.25     15.72 o 
   9   5   0       22.37       25.44     13.53 o 
  10   5   0        4.98       13.44     14.47 o 
   0   6   0     3663.36     3608.12     55.11 o 
   1   6   0      382.10      377.34      9.33 o 
   2   6   0     3157.97     3100.73     34.91 o 
   3   6   0     1129.91     1106.30     24.76 o 
   4   6   0      186.14      178.20      7.53 o 
   5   6   0      815.01      787.02     24.79 o 
   6   6   0       12.38        8.10      9.17 o 
   7   6   0      528.02      552.27     28.35 o 
   8   6   0        1.12       37.63     25.47 o 
   9   6   0       50.72       66.15     17.61 o 
   1   7   0     1590.35     1554.61     31.18 o 
   2   7   0     1257.02     1169.47     20.30 o 
   3   7   0      613.11      552.78     17.55 o 
   4   7   0     1676.67     1638.66     55.68 o 
   5   7   0      170.50      147.29     14.12 o 
   6   7   0      524.10      538.69     25.16 o 
   7   7   0      109.67      117.51     18.91 o 
   8   7   0       88.29      115.04     17.95 o 
   0   8   0      185.45      176.21     13.13 o 
   1   8   0      275.21      264.33     12.33 o 
   2   8   0      264.24      251.10     10.59 o 
   3   8   0      683.04      626.22     18.47 o 
   4   8   0      560.11      567.82     23.44 o 
   5   8   0      212.57      226.96     17.44 o 
   6   8   0       46.16       71.14     14.72 o 
   7   8   0       21.20       38.07     15.13 o 
   1   9   0       30.30       15.23      7.01 o 
   2   9   0      241.38      224.94     12.07 o 
   3   9   0      242.62      236.56     20.22 o 
   4   9   0       20.40       19.45     10.94 o 
   5   9   0       74.98      122.80     16.72 o 
   6   9   0        0.40        4.30     14.62 o 
   0  10   0        1.28       11.17      9.98 o 
   1  10   0        0.76       -1.23      5.93 o 
   2  10   0       12.80       29.28     13.64 o 
   3  10   0        4.99       14.47     12.06 o 
   4  10   0       36.45       45.92     14.90 o 
   5  10   0        0.49        2.71     12.48 o 
   1  11   0       70.24       65.28     19.65 o 
   2  11   0       20.99       45.89     21.87 o 
 -11   1   1      121.04      103.69     30.53 o 
 -10   1   1        0.17       -4.41      8.83 o 
  -9   1   1      623.60      580.57     18.19 o 
  -8   1   1       22.01       12.66      5.51 o 
  -7   1   1        8.46       21.86      5.64 o 
  -6   1   1      532.49      527.83     11.82 o 
  -5   1   1     1228.39     1251.26     20.51 o 
  -4   1   1     4988.68     5075.18     39.87 o 
  -3   1   1     1550.92     1644.16     16.61 o 
  -2   1   1     1632.32     1708.54     18.80 o 
  -1   1   1     4149.20     4062.76     52.97 o 
   1   1   1     3004.97     3035.89     19.13 o 
   2   1   1     1600.26     1534.88     14.02 o 
   3   1   1     2779.82     2863.98     21.79 o 
   4   1   1      149.94      141.44      5.97 o 
   5   1   1      501.46      547.34     10.47 o 
   6   1   1       45.23       48.10      4.96 o 
   7   1   1      409.17      403.01     11.76 o 
   8   1   1      100.08      113.63      9.02 o 
   9   1   1      137.06      133.09     11.89 o 
  10   1   1      179.13      165.21     28.09 o 
  11   1   1        4.55       21.87     34.17 o 
 -11   2   1       35.73        5.49     19.85 o 
 -10   2   1      393.74      460.49     25.60 o 
  -9   2   1       45.71       52.94     19.21 o 
  -8   2   1      149.80      135.91      8.71 o 
  -7   2   1      253.16      259.35     10.15 o 
  -6   2   1       16.51       21.05      4.73 o 
  -5   2   1     4339.83     4140.38     38.57 o 
  -4   2   1     2465.68     2440.22     33.01 o 
  -3   2   1    13972.08    13923.09    119.48 o 
  -2   2   1     1761.86     1641.35     12.41 o 
  -1   2   1     1734.74     1844.62     12.84 o 
   0   2   1     3807.54     3895.29     22.16 o 
   1   2   1    18499.46    18226.51    100.61 o 
   2   2   1     9266.94     9255.08     43.01 o 
   3   2   1     3069.25     3073.94     40.68 o 
   4   2   1     1693.40     1692.80     23.88 o 
   5   2   1      239.81      242.84      7.74 o 
   6   2   1       12.52       17.29      8.75 o 
   7   2   1       11.69       32.37      9.11 o 
   8   2   1       62.19       86.82      9.74 o 
   9   2   1      176.57      175.66     13.36 o 
  10   2   1       23.34       23.44     12.12 o 
 -10   3   1       31.67       36.61     17.48 o 
  -9   3   1     1147.65     1212.06     38.77 o 
  -8   3   1      195.89      269.50     17.82 o 
  -7   3   1      251.18      231.49     10.62 o 
  -6   3   1     3081.83     3074.70     39.68 o 
  -5   3   1      636.87      610.69     14.22 o 
  -4   3   1    10499.02    10522.84    141.08 o 
  -3   3   1     2537.94     2426.81     22.51 o 
  -2   3   1     3661.94     3769.89     41.19 o 
  -1   3   1     3964.23     3853.44     30.82 o 
   0   3   1      987.34     1013.55     10.55 o 
   1   3   1     3757.58     3889.54     27.64 o 
   2   3   1     7359.08     7516.14     72.81 o 
   3   3   1     3138.95     2968.55     24.04 o 
   4   3   1     2524.71     2423.38     49.27 o 
   5   3   1      648.75      674.63     15.60 o 
   6   3   1      450.85      422.53     13.79 o 
   7   3   1      390.82      361.15     16.32 o 
   8   3   1      402.68      417.74     17.30 o 
   9   3   1       87.90      119.74     15.35 o 
  10   3   1      308.34      284.25     23.09 o 
 -10   4   1      231.15      239.19     22.59 o 
  -9   4   1      202.45      209.39     20.28 o 
  -8   4   1      138.38      156.43     15.34 o 
  -7   4   1      564.80      560.31     23.08 o 
  -6   4   1      202.39      199.67      9.82 o 
  -5   4   1     3726.69     3601.60     46.98 o 
  -4   4   1      934.55      906.35     13.02 o 
  -3   4   1     4173.76     4165.49     34.72 o 
  -2   4   1     3328.98     3129.42     27.46 o 
  -1   4   1     1368.81     1441.24     15.84 o 
   0   4   1    12512.25    12350.21     75.61 o 
   1   4   1      754.92      756.17     10.40 o 
   2   4   1     5260.84     5335.25     41.51 o 
   3   4   1     1098.64     1115.35     14.32 o 
   4   4   1     1658.60     1693.29     25.83 o 
   5   4   1      978.16      963.54     24.28 o 
   6   4   1      135.23      123.11     12.45 o 
   7   4   1      225.27      200.59     14.39 o 
   8   4   1        7.76       29.59     11.50 o 
   9   4   1      210.31      217.76     20.00 o 
  10   4   1        8.13       34.75     22.04 o 
 -10   5   1        4.88        1.78     15.52 o 
  -9   5   1       52.78       71.77     22.29 o 
  -8   5   1      279.28      314.61     20.89 o 
  -7   5   1       94.39       98.02     14.87 o 
  -6   5   1      803.34      818.57     26.13 o 
  -5   5   1        8.41       10.90      5.35 o 
  -4   5   1      459.86      413.72      9.57 o 
  -3   5   1     2288.88     2308.15     30.21 o 
  -2   5   1      376.34      359.70      8.14 o 
  -1   5   1     5364.51     5343.71     46.01 o 
   0   5   1      296.71      312.80      7.82 o 
   1   5   1     1611.36     1573.68     19.39 o 
   2   5   1        0.62       17.96      6.87 o 
   3   5   1       11.13       24.23      5.68 o 
   4   5   1      187.73      178.87      9.64 o 
   5   5   1       77.20       80.07      9.62 o 
   6   5   1      465.62      439.46     19.81 o 
   7   5   1       29.65       13.49      9.88 o 
   8   5   1       38.92       40.87     13.32 o 
   9   5   1        1.01       23.74     22.64 o 
  -9   6   1      180.64      176.35     21.51 o 
  -8   6   1       16.85        3.13     10.19 o 
  -7   6   1      252.22      277.14     19.51 o 
  -6   6   1      442.36      422.89     21.49 o 
  -5   6   1       29.65       29.99     12.49 o 
  -4   6   1       29.73       39.61      6.63 o 
  -3   6   1      317.94      299.70      9.47 o 
  -2   6   1       69.11       63.34      4.94 o 
  -1   6   1       17.03       25.96      4.01 o 
   0   6   1      896.58      854.31     14.79 o 
   1   6   1      141.45      141.06      6.29 o 
   2   6   1      165.99      173.57      7.91 o 
   3   6   1        0.09       15.20      7.57 o 
   4   6   1       42.30       50.92      6.83 o 
   5   6   1     1150.96     1086.98     30.09 o 
   6   6   1      288.85      283.12     17.72 o 
   7   6   1      414.84      402.96     22.65 o 
   8   6   1      207.87      198.54     24.83 o 
   9   6   1        4.22        6.22     13.04 o 
  -8   7   1       12.17       24.36     15.47 o 
  -7   7   1        0.34        8.37     11.04 o 
  -6   7   1       28.82       24.82     11.06 o 
  -5   7   1       72.09       82.79     11.82 o 
  -4   7   1       56.14       63.33      8.60 o 
  -3   7   1       58.43       54.91      6.02 o 
  -2   7   1       98.09      102.63      6.74 o 
  -1   7   1      255.67      258.09     10.17 o 
   0   7   1      439.48      470.65     12.03 o 
   1   7   1      117.23      113.40      6.77 o 
   2   7   1      408.47      429.75     13.75 o 
   3   7   1      626.12      613.31     14.74 o 
   4   7   1       11.16        2.64      5.84 o 
   5   7   1       25.66       64.89     12.29 o 
   6   7   1        3.58        4.55      9.20 o 
   7   7   1        5.78       17.42     12.59 o 
   8   7   1        9.32       27.02     15.80 o 
  -7   8   1      117.70      149.74     21.75 o 
  -6   8   1        0.05       36.14     15.72 o 
  -5   8   1      872.27      930.94     32.70 o 
  -4   8   1        0.18        2.16      7.78 o 
  -3   8   1     1000.56     1060.08     30.19 o 
  -2   8   1      506.28      504.14     13.96 o 
  -1   8   1      137.47      122.41      9.34 o 
   0   8   1      699.28      741.22     17.20 o 
   1   8   1        9.09       12.13      5.46 o 
   2   8   1       63.22       67.13      7.33 o 
   3   8   1      308.60      326.45     14.12 o 
   4   8   1       29.47       48.32     13.23 o 
   5   8   1        8.61       19.08     14.62 o 
   6   8   1       13.21       24.97     13.58 o 
   7   8   1        0.53       -6.79     11.74 o 
  -6   9   1      124.10      130.11     19.42 o 
  -5   9   1       18.17        7.78     10.77 o 
  -4   9   1       69.18      100.62     14.63 o 
  -3   9   1      206.05      242.29     15.60 o 
  -2   9   1       15.65       31.19      8.06 o 
  -1   9   1      280.96      303.89     14.36 o 
   0   9   1        7.95       19.84     11.95 o 
   1   9   1      543.84      537.83     16.44 o 
   2   9   1      100.80      111.16     11.93 o 
   3   9   1      163.63      152.55     15.17 o 
   4   9   1      245.25      254.44     19.13 o 
   5   9   1       22.09       36.25     13.61 o 
   6   9   1      386.30      337.05     25.40 o 
  -5  10   1      251.83      231.43     29.74 o 
  -4  10   1       46.48       60.49     15.36 o 
  -3  10   1      139.62      132.46     16.63 o 
  -2  10   1      872.12      813.13     26.13 o 
  -1  10   1      150.50      168.98     13.74 o 
   0  10   1     1050.26      996.17     27.69 o 
   1  10   1       63.09       64.20     10.60 o 
   2  10   1      106.42      110.88     15.17 o 
   3  10   1        5.98        0.47      8.97 o 
   4  10   1        0.89       -7.46     17.07 o 
   5  10   1      135.45       97.02     21.33 o 
  -2  11   1        3.74       15.63     13.92 o 
  -1  11   1      170.63      186.75     44.50 o 
   0  11   1       65.70       75.49     20.69 o 
   1  11   1      228.72      163.63     21.15 o 
   2  11   1        1.14      -10.58     17.10 o 
 -11   0   2       16.09       21.26     32.15 o 
 -10   0   2      281.24      239.31     36.33 o 
  -9   0   2      144.94      150.11     14.32 o 
  -8   0   2      950.43      950.06     29.23 o 
  -7   0   2     2295.61     2315.39     46.36 o 
  -6   0   2      608.58      556.51     29.15 o 
  -5   0   2     5108.41     5475.68     68.98 o 
  -4   0   2      885.59      877.57     17.09 o 
  -3   0   2     1611.56     1690.05     52.92 o 
  -2   0   2    31738.28    31880.58    170.71 o 
  -1   0   2     8901.12     8587.09     98.05 o 
   1   0   2     1383.14     1424.43     14.11 o 
   2   0   2     4730.84     5176.63     42.73 o 
   3   0   2     1670.27     1712.50     24.84 o 
   4   0   2        7.34        0.43      2.97 o 
   5   0   2      769.00      719.25     17.34 o 
   6   0   2      410.51      368.81     14.05 o 
   7   0   2      235.62      228.61     13.24 o 
   8   0   2     1060.37      984.70     29.34 o 
   9   0   2      324.21      264.00     27.12 o 
  10   0   2        0.25       -7.39     15.60 o 
 -11   1   2       76.82      113.54     30.56 o 
 -10   1   2      103.47      128.04     20.36 o 
  -9   1   2      555.26      560.68     17.32 o 
  -8   1   2     2322.72     2371.17     36.18 o 
  -7   1   2     1542.15     1514.04     24.75 o 
  -6   1   2     1116.13     1084.22     17.97 o 
  -5   1   2      151.89      180.71      6.28 o 
  -4   1   2     3750.95     3925.22     75.35 o 
  -3   1   2    13320.39    13738.47     72.84 o 
  -2   1   2      716.00      683.09      5.35 o 
  -1   1   2     6289.65     6505.43     42.77 o 
   0   1   2     4097.05     4177.14     29.55 o 
   1   1   2    23579.59    22055.78    125.20 o 
   2   1   2       85.86       91.18      3.64 o 
   3   1   2       39.69       37.33      3.63 o 
   4   1   2      719.07      677.43      9.99 o 
   5   1   2     2624.54     2739.63     28.88 o 
   6   1   2     2019.11     1965.21     25.69 o 
   7   1   2      362.15      357.78     10.64 o 
   8   1   2       44.40       52.54      8.30 o 
   9   1   2        3.37        4.27      9.33 o 
  10   1   2       38.93       39.61     17.46 o 
 -11   2   2        1.17       35.96     24.82 o 
 -10   2   2      142.58      152.25     17.30 o 
  -9   2   2       61.09       65.64     13.03 o 
  -8   2   2      198.04      207.17     13.40 o 
  -7   2   2     1088.46     1090.89     20.35 o 
  -6   2   2       27.21       31.97      5.39 o 
  -5   2   2     2041.18     2107.84     33.62 o 
  -4   2   2      175.27      164.70      4.92 o 
  -3   2   2      564.92      538.42      9.99 o 
  -2   2   2     3362.77     3481.89     48.97 o 
  -1   2   2      104.65      107.25      2.16 o 
   0   2   2      257.59      275.07      4.21 o 
   1   2   2     3399.44     3580.07     28.01 o 
   2   2   2        4.48       12.13      3.06 o 
   3   2   2      793.14      824.54     13.29 o 
   4   2   2      136.55      117.16      6.23 o 
   5   2   2      295.16      285.62      7.34 o 
   6   2   2       83.78       97.82      8.07 o 
   7   2   2      145.72      122.17      9.81 o 
   8   2   2      347.86      325.22     15.31 o 
   9   2   2      233.89      219.96     19.40 o 
  10   2   2        5.66       23.00     17.43 o 
 -10   3   2       12.06       25.16     13.91 o 
  -9   3   2       64.12      106.78     16.05 o 
  -8   3   2       84.96       71.33     13.05 o 
  -7   3   2       20.87       17.83      6.18 o 
  -6   3   2       10.62       18.65      8.89 o 
  -5   3   2      147.98      171.78      9.71 o 
  -4   3   2     1744.76     1723.25     24.60 o 
  -3   3   2      461.20      455.86      9.89 o 
  -2   3   2       40.85       38.78      5.17 o 
  -1   3   2      841.16      819.39     13.14 o 
   0   3   2     1273.73     1329.16     16.63 o 
   1   3   2     3939.27     4033.31     37.62 o 
   2   3   2       23.33       43.85      3.89 o 
   3   3   2      875.52      855.11     14.62 o 
   4   3   2      831.65      859.93     16.56 o 
   5   3   2      537.04      514.86     13.66 o 
   6   3   2       20.84       33.01      6.95 o 
   7   3   2      242.10      245.84     12.33 o 
   8   3   2        0.22        1.78      6.74 o 
   9   3   2        0.18        4.43      9.68 o 
  10   3   2       60.13       59.77     21.94 o 
 -10   4   2        2.44       22.97     14.20 o 
  -9   4   2      136.63      150.77     19.84 o 
  -8   4   2      424.55      388.08     21.36 o 
  -7   4   2       31.07       50.21     11.96 o 
  -6   4   2     1769.92     1697.80     30.48 o 
  -5   4   2        0.37        6.41      5.13 o 
  -4   4   2      173.44      200.89      8.66 o 
  -3   4   2        9.16       30.67      5.17 o 
  -2   4   2      983.29      922.60     11.94 o 
  -1   4   2      667.64      637.81     11.04 o 
   0   4   2     1494.34     1455.63     17.18 o 
   1   4   2      516.00      469.89      8.90 o 
   2   4   2       98.67       82.51      3.50 o 
   3   4   2      567.99      547.71     14.35 o 
   4   4   2        1.16        1.94      3.80 o 
   5   4   2      453.97      442.91     20.27 o 
   6   4   2      608.28      601.10     17.65 o 
   7   4   2        0.35       32.63      7.74 o 
   8   4   2      105.74      115.06     15.72 o 
   9   4   2       85.69       90.20     16.40 o 
  10   4   2        4.18       14.79     14.93 o 
 -10   5   2       26.13       37.14     15.71 o 
  -9   5   2      148.17      120.49     18.20 o 
  -8   5   2      611.38      631.10     28.51 o 
  -7   5   2      168.75      163.82     15.54 o 
  -6   5   2     1450.26     1401.87     28.61 o 
  -5   5   2      171.62      179.50     12.51 o 
  -4   5   2      372.77      358.82     11.93 o 
  -3   5   2     2958.85     2918.37     29.22 o 
  -2   5   2      562.72      546.99     10.07 o 
  -1   5   2     4787.74     4839.08     45.59 o 
   0   5   2      829.64      810.03     12.62 o 
   1   5   2        4.62       18.10      6.31 o 
   2   5   2       56.07       71.08      4.23 o 
   3   5   2       21.96       13.95      3.38 o 
   4   5   2      600.15      605.59     15.55 o 
   5   5   2       80.19       64.72      7.99 o 
   6   5   2      179.88      193.28     11.69 o 
   7   5   2      313.51      318.68     18.74 o 
   8   5   2       79.66      120.16     16.95 o 
   9   5   2       11.48       41.53     23.54 o 
  -9   6   2       75.69       92.06     18.33 o 
  -8   6   2      220.96      236.33     20.33 o 
  -7   6   2      245.75      269.42     22.30 o 
  -6   6   2      333.51      324.54     19.01 o 
  -5   6   2      997.94      932.45     23.04 o 
  -4   6   2      404.10      379.66     13.05 o 
  -3   6   2     1471.32     1439.29     20.65 o 
  -2   6   2     1469.56     1437.88     20.74 o 
  -1   6   2      436.99      440.23     11.79 o 
   0   6   2     2657.91     2617.55     30.72 o 
   1   6   2       70.01       95.56      6.16 o 
   2   6   2      848.21      815.38     14.80 o 
   3   6   2       92.39       89.23      5.54 o 
   4   6   2       36.16       42.38      7.37 o 
   5   6   2      276.66      266.08     13.04 o 
   6   6   2       87.90       98.09     13.19 o 
   7   6   2      101.82      125.51     15.60 o 
   8   6   2        6.47       50.51     25.00 o 
   9   6   2       44.40       28.09     15.58 o 
  -8   7   2      136.35      156.39     29.16 o 
  -7   7   2       29.50        1.03      9.42 o 
  -6   7   2     1061.57     1093.95     34.67 o 
  -5   7   2        3.17       22.88     17.28 o 
  -4   7   2     1724.82     1681.74     32.97 o 
  -3   7   2       95.88       89.22      8.40 o 
  -2   7   2      436.02      439.66     13.57 o 
  -1   7   2      457.72      424.00     12.73 o 
   0   7   2       14.64       23.18      4.70 o 
   1   7   2      808.81      832.93     16.80 o 
   2   7   2       39.49       51.06      8.99 o 
   3   7   2     1122.90     1098.93     26.02 o 
   4   7   2        5.02       -0.48      5.67 o 
   5   7   2      457.31      472.63     22.61 o 
   6   7   2       13.80       39.66     12.71 o 
   7   7   2       39.84       34.07     13.68 o 
   8   7   2      209.51      222.07     22.44 o 
  -8   8   2       14.78       18.31     17.45 o 
  -7   8   2       50.13       95.70     20.73 o 
  -6   8   2        1.59       25.75     18.70 o 
  -5   8   2      848.89      838.87     30.92 o 
  -4   8   2       28.45       30.55     11.78 o 
  -3   8   2      505.22      495.77     19.82 o 
  -2   8   2        1.78        8.94      4.78 o 
  -1   8   2        9.52       32.83      5.98 o 
   0   8   2      476.13      452.89     13.48 o 
   1   8   2      258.97      233.97     11.12 o 
   2   8   2     1064.26     1048.67     25.29 o 
   3   8   2       17.67       20.13      7.64 o 
   4   8   2      492.47      500.86     22.92 o 
   5   8   2        1.43       -6.06      9.22 o 
   6   8   2        1.36        0.77      9.60 o 
   7   8   2       71.82       94.32     18.29 o 
  -6   9   2       30.60       62.56     16.26 o 
  -5   9   2       24.61       44.74     12.97 o 
  -4   9   2      366.72      341.80     20.35 o 
  -3   9   2        3.23        3.71      7.72 o 
  -2   9   2      129.39      143.80     13.49 o 
  -1   9   2        9.25       27.83      9.92 o 
   0   9   2        4.50       12.71      6.96 o 
   1   9   2      275.82      274.29     12.61 o 
   2   9   2        3.91        5.86      5.85 o 
   3   9   2      107.34      124.34     16.36 o 
   4   9   2       85.58       96.40     14.08 o 
   5   9   2        4.79       13.31     11.93 o 
   6   9   2        0.44       -1.52     11.11 o 
  -5  10   2       11.84       17.23     21.43 o 
  -4  10   2        0.28        4.34     12.56 o 
  -3  10   2        5.94       45.76     17.68 o 
  -2  10   2       10.94       34.08      9.61 o 
  -1  10   2       19.66       30.98     10.27 o 
   0  10   2        0.31       17.52     13.07 o 
   1  10   2        5.84       19.15      9.47 o 
   2  10   2       12.75       32.99     11.71 o 
   3  10   2        5.30        5.01     14.18 o 
   4  10   2       75.59       94.63     19.29 o 
   5  10   2        0.78       11.68     30.48 o 
  -2  11   2       45.20       15.10     15.06 o 
  -1  11   2       46.04       45.20     14.57 o 
   0  11   2        0.84      -10.22     18.00 o 
   1  11   2       18.96       17.96     19.68 o 
   2  11   2        0.66       30.58     23.90 o 
 -11   1   3      104.89       88.95     29.87 o 
 -10   1   3       46.48       81.86     13.68 o 
  -9   1   3       59.14       54.68      9.22 o 
  -8   1   3       82.70       91.00      8.04 o 
  -7   1   3      216.00      205.13      9.25 o 
  -6   1   3     1965.83     1965.94     26.65 o 
  -5   1   3        9.10       20.05      7.73 o 
  -4   1   3     2293.97     2380.09     23.70 o 
  -3   1   3       97.02       86.52      6.01 o 
  -2   1   3       56.83       58.93      2.29 o 
  -1   1   3      544.34      525.54      9.18 o 
   0   1   3     1914.42     1896.65     18.20 o 
   1   1   3        3.14       13.92      2.55 o 
   2   1   3     1393.75     1434.02     22.24 o 
   3   1   3      669.69      683.79      8.94 o 
   4   1   3     2336.46     2402.11     23.82 o 
   5   1   3        5.50       10.66      3.10 o 
   6   1   3        2.52        9.50      4.06 o 
   7   1   3        0.57        5.75      4.79 o 
   8   1   3      331.61      337.68     16.52 o 
   9   1   3      132.99      134.09     13.09 o 
  10   1   3       66.87       52.75     17.14 o 
 -11   2   3       92.10      149.61     39.88 o 
 -10   2   3      293.03      339.13     22.97 o 
  -9   2   3        0.84        6.93      7.87 o 
  -8   2   3      188.22      188.31     11.71 o 
  -7   2   3      570.23      532.39     13.02 o 
  -6   2   3        4.87        7.94      6.71 o 
  -5   2   3     4945.86     4832.00     70.01 o 
  -4   2   3       31.41       28.08      2.45 o 
  -3   2   3     2174.41     2209.76     25.36 o 
  -2   2   3       89.84       90.64      2.73 o 
  -1   2   3     4292.75     4402.98     27.00 o 
   0   2   3    11835.14    11840.32     51.34 o 
   1   2   3     2331.89     2456.91     18.15 o 
   2   2   3     5151.70     5255.54     43.53 o 
   3   2   3      760.35      718.55     12.82 o 
   4   2   3      250.37      227.61      8.47 o 
   5   2   3       63.86       54.33      6.86 o 
   6   2   3       88.15       98.93      8.52 o 
   7   2   3      460.42      464.72     16.15 o 
   8   2   3       90.20       94.63     10.24 o 
   9   2   3      813.32      801.94     26.40 o 
  10   2   3       78.78       88.73     22.35 o 
 -10   3   3        1.71       47.76     17.80 o 
  -9   3   3      679.80      687.94     29.22 o 
  -8   3   3      934.64      891.48     35.24 o 
  -7   3   3        8.68        8.50      7.57 o 
  -6   3   3     3494.96     3468.62     48.42 o 
  -5   3   3      303.67      329.92     11.20 o 
  -4   3   3     3823.97     3751.16     59.23 o 
  -3   3   3        0.80       10.27      3.95 o 
  -2   3   3       18.47       23.15      1.86 o 
  -1   3   3      259.43      293.06      5.26 o 
   0   3   3      512.66      491.80      7.05 o 
   1   3   3     3318.63     3593.92     37.80 o 
   2   3   3     1158.24     1087.66     18.00 o 
   3   3   3     3529.37     3725.16     40.95 o 
   4   3   3     2590.83     2535.98     34.00 o 
   5   3   3     1572.68     1585.42     27.61 o 
   6   3   3       42.87       40.03      7.00 o 
   7   3   3      448.85      415.61     16.42 o 
   8   3   3      391.26      397.55     17.77 o 
   9   3   3      322.77      335.46     22.47 o 
  10   3   3      145.01      149.82     25.76 o 
 -10   4   3      244.18      271.06     23.97 o 
  -9   4   3        1.47       -4.82     14.62 o 
  -8   4   3      343.83      309.48     20.51 o 
  -7   4   3      141.16      138.44     10.18 o 
  -6   4   3      124.67      120.26     11.05 o 
  -5   4   3     2024.10     1962.93     32.19 o 
  -4   4   3      113.85      123.29      7.42 o 
  -3   4   3     1038.80     1025.12     17.47 o 
  -2   4   3     1057.32     1095.50     13.23 o 
  -1   4   3      642.84      633.21      9.57 o 
   0   4   3     2474.95     2609.60     35.75 o 
   1   4   3       72.63       79.62      3.97 o 
   2   4   3      417.65      413.97      7.51 o 
   3   4   3       58.55       43.85      5.17 o 
   4   4   3      576.79      537.93     14.38 o 
   5   4   3        1.55        9.03      6.75 o 
   6   4   3      269.11      275.79     12.66 o 
   7   4   3      155.69      152.47     12.00 o 
   8   4   3      111.43      122.44     17.56 o 
   9   4   3      348.88      408.19     25.31 o 
  10   4   3       27.72       15.83     17.51 o 
 -10   5   3       45.54       39.42     16.44 o 
  -9   5   3      218.92      192.46     20.34 o 
  -8   5   3      909.20      949.63     34.59 o 
  -7   5   3       82.99       97.06     16.88 o 
  -6   5   3      350.07      352.62     15.38 o 
  -5   5   3        7.54       16.36      8.27 o 
  -4   5   3     1345.14     1400.36     25.73 o 
  -3   5   3     1305.35     1339.10     23.03 o 
  -2   5   3     1735.89     1759.51     21.11 o 
  -1   5   3        5.28       11.80      3.07 o 
   0   5   3     2284.83     2303.89     28.95 o 
   1   5   3      159.96      161.92      7.80 o 
   2   5   3       94.82       97.43      7.48 o 
   3   5   3       77.46       81.20      7.17 o 
   4   5   3        0.15       11.25      6.29 o 
   5   5   3      971.20      938.82     29.90 o 
   6   5   3      213.04      179.59     12.14 o 
   7   5   3      522.17      538.45     25.27 o 
   8   5   3       10.92       11.28     10.31 o 
   9   5   3       10.85       41.23     31.22 o 
  -9   6   3       22.76       40.55     18.82 o 
  -8   6   3      305.85      273.93     21.92 o 
  -7   6   3       93.32       80.31     13.53 o 
  -6   6   3      227.24      192.01     14.24 o 
  -5   6   3       71.16       70.13      8.98 o 
  -4   6   3      110.61      116.84      9.10 o 
  -3   6   3        0.61        4.68      7.98 o 
  -2   6   3      300.88      287.66      8.42 o 
  -1   6   3      983.65     1032.33     17.18 o 
   0   6   3      223.51      240.83      7.89 o 
   1   6   3      242.55      251.35      8.33 o 
   2   6   3       52.24       49.39      7.55 o 
   3   6   3      190.87      214.77     10.34 o 
   4   6   3      289.22      279.91     12.45 o 
   5   6   3      151.15      152.23     11.34 o 
   6   6   3      309.05      295.35     19.32 o 
   7   6   3       53.84       61.21     13.87 o 
   8   6   3        6.92        2.46     11.21 o 
   9   6   3       11.10        8.50     13.55 o 
  -8   7   3       37.91       60.61     16.23 o 
  -7   7   3        2.52      -13.06     13.63 o 
  -6   7   3      150.54      139.87     16.09 o 
  -5   7   3      135.98      127.24     11.29 o 
  -4   7   3      180.08      175.76     11.23 o 
  -3   7   3      172.99      171.66     10.06 o 
  -2   7   3        0.04       13.58      4.52 o 
  -1   7   3      120.48      114.90      7.50 o 
   0   7   3      199.44      235.31      9.37 o 
   1   7   3      383.58      351.69     11.61 o 
   2   7   3      282.75      253.89     13.26 o 
   3   7   3       32.29       38.92      7.38 o 
   4   7   3       42.72       47.95      8.76 o 
   5   7   3       63.57       48.25      9.06 o 
   6   7   3        0.86       -6.53     10.00 o 
   7   7   3       61.58       68.95     17.49 o 
   8   7   3       49.57       61.47     17.91 o 
  -8   8   3        7.22       12.91     35.67 o 
  -7   8   3      126.37      162.32     23.50 o 
  -6   8   3       15.90       20.60     20.68 o 
  -5   8   3       74.97       79.81     20.96 o 
  -4   8   3       66.57       52.74      9.80 o 
  -3   8   3        8.08        7.73     11.69 o 
  -2   8   3       39.09       37.56      7.63 o 
  -1   8   3       16.87       24.06      6.12 o 
   0   8   3       28.30       37.59      6.36 o 
   1   8   3       16.19       25.13      6.31 o 
   2   8   3       88.81       87.48      9.84 o 
   3   8   3        0.34        1.67      5.70 o 
   4   8   3       91.05       83.08     10.19 o 
   5   8   3       40.81       62.82     13.69 o 
   6   8   3       83.81       84.69     16.16 o 
   7   8   3       63.29       48.49     15.78 o 
  -6   9   3      117.64      123.81     27.49 o 
  -5   9   3       11.44       25.38     13.26 o 
  -4   9   3      228.54      258.85     30.18 o 
  -3   9   3       88.42       98.91     10.87 o 
  -2   9   3      379.40      390.97     21.58 o 
  -1   9   3      386.36      348.95     14.05 o 
   0   9   3      209.68      213.04     11.21 o 
   1   9   3      249.01      233.47     11.54 o 
   2   9   3       70.82       73.24     10.04 o 
   3   9   3      123.64      105.97     11.37 o 
   4   9   3       30.37       24.06     12.52 o 
   5   9   3      205.22      194.16     22.74 o 
   6   9   3       20.17       23.02     16.41 o 
  -5  10   3       24.67        6.81     16.37 o 
  -4  10   3       14.25       86.30     18.05 o 
  -3  10   3      213.97      245.17     24.01 o 
  -2  10   3      104.51      119.05     15.44 o 
  -1  10   3      285.42      300.42     19.67 o 
   0  10   3        7.59       11.38      8.21 o 
   1  10   3      132.82      152.96     15.80 o 
   2  10   3        8.98       19.50     14.81 o 
   3  10   3       10.79       29.87     15.28 o 
   4  10   3       84.73      106.01     37.78 o 
  -2  11   3      176.45      137.33     21.46 o 
  -1  11   3      109.51      115.96     20.37 o 
   0  11   3      213.88      230.26     23.31 o 
   1  11   3       26.48       43.49     20.75 o 
 -11   0   4       33.01       78.80     40.50 o 
 -10   0   4      304.74      264.63     26.72 o 
  -9   0   4       82.58       66.03     12.20 o 
  -8   0   4      682.56      724.80     26.65 o 
  -7   0   4      110.72      108.34     10.53 o 
  -6   0   4      691.15      705.74     20.47 o 
  -5   0   4       70.88       90.97      7.94 o 
  -4   0   4       23.74       30.73      5.73 o 
  -3   0   4     4036.20     4348.40     53.68 o 
  -2   0   4       71.02       72.42      4.23 o 
  -1   0   4     5339.42     5369.44     71.25 o 
   0   0   4    14172.03    14631.82     95.50 o 
   1   0   4      703.08      746.11     12.09 o 
   2   0   4      707.44      720.35     13.10 o 
   3   0   4        8.65        3.33      5.63 o 
   4   0   4     3804.68     3735.48     49.20 o 
   5   0   4      394.57      402.19     13.12 o 
   6   0   4     5812.35     5768.96     82.31 o 
   7   0   4      199.53      179.38     12.03 o 
   8   0   4      348.26      332.43     52.40 o 
   9   0   4      152.83      100.87     22.63 o 
  10   0   4        2.97       13.10     17.85 o 
 -11   1   4      118.01       78.64     58.95 o 
 -10   1   4       40.88       60.84     11.76 o 
  -9   1   4     1271.86     1217.87     31.04 o 
  -8   1   4      135.47      177.46     10.04 o 
  -7   1   4      487.49      507.70     13.43 o 
  -6   1   4      384.64      411.63     10.94 o 
  -5   1   4      388.54      436.62     14.37 o 
  -4   1   4     3094.87     3335.71     30.96 o 
  -3   1   4      236.25      251.64      5.98 o 
  -2   1   4     5329.40     5322.44     44.05 o 
  -1   1   4       21.95       33.23      3.27 o 
   0   1   4    13149.66    13136.51    105.54 o 
   1   1   4      744.33      726.46      8.64 o 
   2   1   4     2343.28     2361.81     25.35 o 
   3   1   4      765.73      717.31      9.99 o 
   4   1   4      321.83      321.41      7.21 o 
   5   1   4     5046.54     4985.41     46.43 o 
   6   1   4       82.84       79.34      9.97 o 
   7   1   4      569.53      547.03     17.31 o 
   8   1   4        5.82        4.30      6.58 o 
   9   1   4       69.28       73.00     15.32 o 
  10   1   4      310.18      327.44     24.41 o 
 -11   2   4        1.47       33.09     19.83 o 
 -10   2   4      154.76      141.12     17.79 o 
  -9   2   4       20.81       55.50      9.58 o 
  -8   2   4      397.35      365.94     15.82 o 
  -7   2   4       18.78       36.46      8.22 o 
  -6   2   4      579.26      512.80     16.79 o 
  -5   2   4      133.60      164.53      5.50 o 
  -4   2   4      496.36      481.81     11.59 o 
  -3   2   4      224.88      207.39      6.82 o 
  -2   2   4      174.23      198.23      4.16 o 
  -1   2   4       75.25       85.21      2.09 o 
   0   2   4       33.93       51.72      6.45 o 
   1   2   4     1196.54     1245.67     18.02 o 
   2   2   4     4511.60     4759.44     33.06 o 
   3   2   4      303.90      277.70      8.14 o 
   4   2   4     1540.43     1576.97     24.47 o 
   5   2   4      161.56      166.50      8.71 o 
   6   2   4     2242.24     2266.10     37.88 o 
   7   2   4      178.70      161.23     12.24 o 
   8   2   4      112.30      136.75     11.97 o 
   9   2   4       34.22       58.09     11.06 o 
  10   2   4        5.30        6.29     15.82 o 
 -10   3   4       30.58       18.55     13.43 o 
  -9   3   4       45.87       39.01     13.19 o 
  -8   3   4        1.06       20.99      8.44 o 
  -7   3   4      145.47      153.81     12.48 o 
  -6   3   4      896.27      880.59     20.64 o 
  -5   3   4       32.46       38.94      5.92 o 
  -4   3   4      386.87      388.92     11.26 o 
  -3   3   4        1.66        9.96      6.33 o 
  -2   3   4        8.02       16.92      2.85 o 
  -1   3   4     1592.74     1586.87     14.65 o 
   0   3   4      189.76      191.75      4.21 o 
   1   3   4        6.18       13.46      6.15 o 
   2   3   4      170.14      161.38      4.41 o 
   3   3   4      138.70      183.22      7.57 o 
   4   3   4      583.55      621.27     14.85 o 
   5   3   4      379.46      350.98     14.04 o 
   6   3   4        4.29       15.39      6.64 o 
   7   3   4       51.57       53.58      8.89 o 
   8   3   4       36.95       32.17      9.32 o 
   9   3   4      167.63      160.81     17.58 o 
  10   3   4        0.06       39.99     29.15 o 
 -10   4   4       51.62       29.49     18.91 o 
  -9   4   4        0.92       31.88     15.11 o 
  -8   4   4      180.24      184.45     17.37 o 
  -7   4   4       45.56       57.83      9.10 o 
  -6   4   4       21.65       37.41     10.98 o 
  -5   4   4        0.33        2.08      4.55 o 
  -4   4   4     1398.88     1343.66     23.75 o 
  -3   4   4      191.60      164.88      7.36 o 
  -2   4   4     1238.17     1354.64     15.54 o 
  -1   4   4     1483.26     1443.25     16.34 o 
   0   4   4       96.74      103.15      4.13 o 
   1   4   4      100.82       90.47      4.31 o 
   2   4   4      644.73      667.23     13.26 o 
   3   4   4       35.22       45.59      6.13 o 
   4   4   4      931.88      928.30     19.57 o 
   5   4   4      127.45      108.21      9.06 o 
   6   4   4      271.13      226.18     12.83 o 
   7   4   4      358.35      363.40     17.27 o 
   8   4   4       34.60       41.87     10.73 o 
   9   4   4        9.00       21.99     20.01 o 
 -10   5   4       12.90        9.57     13.49 o 
  -9   5   4      337.89      335.23     23.31 o 
  -8   5   4       91.19       70.40     13.97 o 
  -7   5   4      254.41      242.35     18.92 o 
  -6   5   4       22.91       36.43      7.72 o 
  -5   5   4       44.14       49.04      7.32 o 
  -4   5   4       69.08       77.71      7.42 o 
  -3   5   4        1.66        5.91      4.40 o 
  -2   5   4     1210.94     1190.12     16.23 o 
  -1   5   4     1750.38     1858.87     26.37 o 
   0   5   4     1869.78     1880.94     22.56 o 
   1   5   4      329.76      311.24      8.07 o 
   2   5   4      191.63      163.33      6.34 o 
   3   5   4      792.75      824.66     18.76 o 
   4   5   4        8.82        3.45      6.09 o 
   5   5   4     1621.89     1601.89     32.11 o 
   6   5   4       16.17       36.22      8.49 o 
   7   5   4      343.11      366.99     17.47 o 
   8   5   4       32.00       31.40     15.95 o 
   9   5   4        5.81        6.83     13.03 o 
  -9   6   4       12.70       25.63     15.20 o 
  -8   6   4      307.32      334.19     23.78 o 
  -7   6   4      157.85      152.61     15.52 o 
  -6   6   4       33.58       39.82      8.73 o 
  -5   6   4      916.54      922.10     23.27 o 
  -4   6   4        9.20       28.32      6.70 o 
  -3   6   4     1711.98     1730.82     30.03 o 
  -2   6   4       11.05       25.94      5.19 o 
  -1   6   4     1173.25     1177.12     18.79 o 
   0   6   4      182.34      183.23      8.00 o 
   1   6   4      972.46      969.73     17.31 o 
   2   6   4       89.12       95.36     12.42 o 
   3   6   4      393.73      388.73     13.82 o 
   4   6   4      818.62      804.86     21.66 o 
   5   6   4       11.59        7.34      8.50 o 
   6   6   4      764.95      760.77     24.08 o 
   7   6   4       12.19       27.24     14.10 o 
   8   6   4      191.84      214.30     21.01 o 
  -8   7   4       60.79       77.13     16.16 o 
  -7   7   4       39.28       26.65     17.70 o 
  -6   7   4      105.43      138.20     16.02 o 
  -5   7   4      482.64      481.76     18.03 o 
  -4   7   4       84.01       90.15      9.47 o 
  -3   7   4      108.70      132.87     11.50 o 
  -2   7   4       19.84       24.06      4.96 o 
  -1   7   4       24.38       35.68      5.58 o 
   0   7   4      674.75      658.57     14.79 o 
   1   7   4      451.75      436.80     11.84 o 
   2   7   4      692.55      689.43     15.49 o 
   3   7   4      661.23      642.34     19.15 o 
   4   7   4      497.70      548.35     19.21 o 
   5   7   4      449.93      429.95     23.26 o 
   6   7   4       41.70       37.59     12.11 o 
   7   7   4      185.56      199.26     20.49 o 
   8   7   4      109.44      113.13     18.36 o 
  -7   8   4      163.13      154.80     18.56 o 
  -6   8   4      119.14      136.61     18.34 o 
  -5   8   4      310.56      347.35     17.34 o 
  -4   8   4      265.81      301.74     14.95 o 
  -3   8   4      135.93      151.16     12.69 o 
  -2   8   4        0.08        5.78      6.68 o 
  -1   8   4       42.63       50.98      6.61 o 
   0   8   4      435.89      456.13     13.86 o 
   1   8   4      395.04      389.28     13.61 o 
   2   8   4      533.21      560.31     18.81 o 
   3   8   4      490.39      472.56     18.53 o 
   4   8   4       64.15       79.69     12.25 o 
   5   8   4        7.05       33.46     22.23 o 
   6   8   4       40.26       31.84     13.23 o 
   7   8   4       85.51       81.07     19.78 o 
  -6   9   4       88.06       97.65     26.74 o 
  -5   9   4       79.71       77.66     18.54 o 
  -4   9   4      302.91      270.09     22.22 o 
  -3   9   4       54.94       47.29     12.66 o 
  -2   9   4        2.62        6.51      8.71 o 
  -1   9   4       13.58       10.28      6.98 o 
   0   9   4      151.09      144.76     12.29 o 
   1   9   4      267.71      265.88     13.85 o 
   2   9   4      175.68      178.34     15.72 o 
   3   9   4        4.44       16.43      9.97 o 
   4   9   4       62.52       49.12     16.57 o 
   5   9   4       21.47       39.06     21.27 o 
   6   9   4       39.02       28.99     26.34 o 
  -5  10   4        6.28       47.16     30.32 o 
  -4  10   4       26.68       43.62     28.65 o 
  -3  10   4        6.67       11.44     10.80 o 
  -2  10   4        4.31       -7.16     12.02 o 
  -1  10   4        3.71       -1.62      9.42 o 
   0  10   4        9.99        3.47      8.53 o 
   1  10   4        0.14        2.03      9.75 o 
   2  10   4        1.18       33.50     13.60 o 
   3  10   4        0.33       -8.08     13.62 o 
   4  10   4       26.80       11.89     15.89 o 
  -1  11   4       11.28       26.56     17.24 o 
   0  11   4        0.25        6.91     15.27 o 
   1  11   4        1.35       11.41     19.14 o 
 -11   1   5        3.14       47.74     25.99 o 
 -10   1   5       11.88       16.61     11.17 o 
  -9   1   5       49.59       51.24      9.99 o 
  -8   1   5      305.14      290.96     15.71 o 
  -7   1   5       17.07       21.79      7.73 o 
  -6   1   5      171.32      162.91      8.01 o 
  -5   1   5     1004.95      967.88     15.44 o 
  -4   1   5      126.51      112.01      5.32 o 
  -3   1   5      526.72      497.27      8.70 o 
  -2   1   5       77.87       87.12      4.79 o 
  -1   1   5      275.81      299.51      6.20 o 
   0   1   5     1478.74     1500.19     13.50 o 
   1   1   5      290.54      310.53      5.90 o 
   2   1   5     2386.45     2358.79     22.93 o 
   3   1   5      114.02      130.72      4.88 o 
   4   1   5      154.93      134.71      5.61 o 
   5   1   5      110.32      102.50      5.64 o 
   6   1   5      712.20      692.05     18.22 o 
   7   1   5      358.81      359.27     14.74 o 
   8   1   5      158.55      115.13     11.48 o 
   9   1   5      147.81      173.60     18.62 o 
  10   1   5        1.73        2.23     12.23 o 
 -11   2   5       92.09      129.79     22.98 o 
 -10   2   5       19.80        1.42      9.63 o 
  -9   2   5       15.16       43.16     10.09 o 
  -8   2   5      376.24      390.21     16.77 o 
  -7   2   5      344.97      333.42     14.31 o 
  -6   2   5     1395.34     1388.55     26.95 o 
  -5   2   5      439.87      443.91     10.81 o 
  -4   2   5     6349.07     6368.24     93.28 o 
  -3   2   5      310.96      341.69     10.78 o 
  -2   2   5      549.41      550.42      8.09 o 
  -1   2   5     1715.84     1746.00     20.35 o 
   0   2   5       84.64       55.16      7.39 o 
   1   2   5    18686.09    18436.09    118.28 o 
   2   2   5      132.37      126.63      4.50 o 
   3   2   5     5101.23     4941.09     54.83 o 
   4   2   5      407.07      400.52     11.54 o 
   5   2   5      169.89      186.97      9.66 o 
   6   2   5     1660.87     1648.97     32.14 o 
   7   2   5      494.90      485.10     17.48 o 
   8   2   5      946.57      946.50     27.22 o 
   9   2   5      163.58      162.65     23.80 o 
  10   2   5      105.65      107.07     23.68 o 
 -10   3   5       91.20      125.14     17.69 o 
  -9   3   5       34.21       34.43      9.66 o 
  -8   3   5       53.60       55.55      9.07 o 
  -7   3   5      203.37      192.64     11.80 o 
  -6   3   5       35.46       55.58      7.95 o 
  -5   3   5     1509.50     1408.09     25.65 o 
  -4   3   5      100.91      112.96      7.02 o 
  -3   3   5      693.64      631.85     13.25 o 
  -2   3   5       18.20       23.56      4.07 o 
  -1   3   5        0.76        1.05      2.00 o 
   0   3   5     8864.63     8815.65     69.97 o 
   1   3   5     4125.24     4262.71     33.38 o 
   2   3   5     9780.89     9684.03     65.16 o 
   3   3   5     2042.92     2067.40     28.98 o 
   4   3   5     1200.35     1193.69     22.71 o 
   5   3   5     2029.67     1997.91     37.56 o 
   6   3   5      406.10      430.43     16.17 o 
   7   3   5      906.27      867.69     25.23 o 
   8   3   5      168.34      199.31     14.51 o 
   9   3   5      224.78      248.93     29.79 o 
 -10   4   5       90.21      102.06     19.42 o 
  -9   4   5       18.51        4.01     10.90 o 
  -8   4   5      327.59      305.00     16.76 o 
  -7   4   5      443.43      400.05     16.85 o 
  -6   4   5      541.85      515.66     17.22 o 
  -5   4   5      254.23      260.40     11.41 o 
  -4   4   5     2316.71     2330.28     34.64 o 
  -3   4   5     1642.99     1635.55     24.84 o 
  -2   4   5      431.07      398.27     11.96 o 
  -1   4   5     2108.74     2079.08     20.69 o 
   0   4   5     2168.12     2188.75     24.45 o 
   1   4   5     3888.39     3727.97     39.94 o 
   2   4   5      177.71      165.22      5.34 o 
   3   4   5     1411.88     1349.63     23.72 o 
   4   4   5      687.16      699.18     17.79 o 
   5   4   5      307.46      302.07     13.64 o 
   6   4   5     1111.81     1131.12     28.38 o 
   7   4   5      246.62      244.59     15.39 o 
   8   4   5      433.60      460.51     21.09 o 
   9   4   5      128.79      136.24     21.70 o 
 -10   5   5        7.31       21.32     32.43 o 
  -9   5   5      224.62      241.39     29.80 o 
  -8   5   5       30.58       91.98     14.89 o 
  -7   5   5      227.80      215.56     14.70 o 
  -6   5   5      165.98      194.74     12.25 o 
  -5   5   5      182.95      163.51     11.11 o 
  -4   5   5     1163.23     1120.84     22.96 o 
  -3   5   5      509.51      525.35     13.99 o 
  -2   5   5     1502.89     1454.12     30.11 o 
  -1   5   5      803.13      796.67     13.00 o 
   0   5   5     2919.62     2929.36     30.72 o 
   1   5   5      580.99      629.61     11.72 o 
   2   5   5      685.15      677.50     15.00 o 
   3   5   5     1063.28     1074.81     22.58 o 
   4   5   5      135.00      131.88      9.57 o 
   5   5   5     2222.84     2242.81     40.94 o 
   6   5   5        8.74       -1.86      6.64 o 
   7   5   5      200.83      218.70     14.67 o 
   8   5   5        2.40        2.31     13.50 o 
   9   5   5       14.06       38.94     17.54 o 
  -9   6   5       32.57       25.68     17.09 o 
  -8   6   5      122.69      106.83     16.53 o 
  -7   6   5        0.60      -10.46     10.46 o 
  -6   6   5      114.19      110.15     12.34 o 
  -5   6   5        1.02       -4.16      6.08 o 
  -4   6   5        1.71       -2.82      4.81 o 
  -3   6   5      591.21      605.53     16.40 o 
  -2   6   5        0.26        3.91      3.26 o 
  -1   6   5       92.66       93.01      5.80 o 
   0   6   5     1243.41     1172.03     21.72 o 
   1   6   5       28.94       27.63      4.53 o 
   2   6   5       14.10       11.99      3.80 o 
   3   6   5      166.83      164.35     10.49 o 
   4   6   5      232.80      247.33     12.63 o 
   5   6   5      269.69      297.09     15.26 o 
   6   6   5       22.64       35.75     11.93 o 
   7   6   5       33.51       45.84     12.52 o 
   8   6   5        9.40        7.51     12.04 o 
  -8   7   5       31.84       53.53     18.27 o 
  -7   7   5        8.05       14.52     10.79 o 
  -6   7   5      213.70      211.40     14.33 o 
  -5   7   5       53.88       67.12      9.74 o 
  -4   7   5      142.59      139.93     10.87 o 
  -3   7   5      311.64      303.62     13.09 o 
  -2   7   5      141.73      144.17     11.30 o 
  -1   7   5        7.53        5.14      6.17 o 
   0   7   5       16.92       18.81      5.17 o 
   1   7   5      206.25      200.44      8.84 o 
   2   7   5      272.62      331.57     18.09 o 
   3   7   5       32.71       41.36     11.07 o 
   4   7   5       39.39       31.78      8.20 o 
   5   7   5       43.60       31.69     11.12 o 
   6   7   5       81.28      128.20     18.20 o 
   7   7   5       45.17       86.77     16.63 o 
  -7   8   5       17.94       -1.92     15.87 o 
  -6   8   5      233.07      230.48     24.91 o 
  -5   8   5        0.21       19.40     10.05 o 
  -4   8   5        1.74        1.36      6.52 o 
  -3   8   5       13.78       29.50      8.87 o 
  -2   8   5        9.76       21.59     10.51 o 
  -1   8   5      357.70      354.50     14.65 o 
   0   8   5      203.78      160.91     17.82 o 
   1   8   5      326.36      369.19     16.56 o 
   2   8   5      262.82      289.31     19.77 o 
   3   8   5      518.33      523.01     22.87 o 
   4   8   5      193.93      223.79     26.42 o 
   5   8   5        7.28       17.51     18.64 o 
   6   8   5      138.77      133.47     22.79 o 
  -6   9   5       14.06       18.56     20.21 o 
  -5   9   5       20.95       21.64     16.78 o 
  -4   9   5       43.22       67.84     14.15 o 
  -3   9   5      193.75      202.60     17.42 o 
  -2   9   5      327.15      354.74     19.94 o 
  -1   9   5       98.41       71.96     13.43 o 
   0   9   5      320.72      323.46     15.28 o 
   1   9   5       59.22       69.00     13.23 o 
   2   9   5      220.83      225.68     18.18 o 
   3   9   5      294.03      316.24     20.32 o 
   4   9   5       11.56        9.52     13.51 o 
   5   9   5      262.41      266.04     26.73 o 
  -4  10   5       22.38       50.75     20.56 o 
  -3  10   5      345.72      374.36     24.02 o 
  -2  10   5      160.07      166.28     16.98 o 
  -1  10   5      434.31      435.14     23.40 o 
   0  10   5        6.75        7.37     12.31 o 
   1  10   5      133.81      147.20     15.95 o 
   2  10   5      107.52      105.46     16.78 o 
   3  10   5       41.13       21.66     18.61 o 
 -11   0   6       84.44       98.57     44.36 o 
 -10   0   6      227.37      226.25     29.00 o 
  -9   0   6      557.18      465.90     32.04 o 
  -8   0   6     1186.11     1144.26     34.46 o 
  -7   0   6      595.50      631.01     21.83 o 
  -6   0   6     1443.42     1457.13     57.78 o 
  -5   0   6      485.34      485.21     19.44 o 
  -4   0   6     4775.49     4807.84     64.22 o 
  -3   0   6    12228.83    12326.45    119.89 o 
  -2   0   6    12977.16    13371.88    193.71 o 
  -1   0   6     6718.77     6522.46     89.29 o 
   0   0   6     1889.98     2049.51     27.79 o 
   1   0   6     3114.31     3307.40     40.99 o 
   2   0   6     3313.57     3224.67     57.49 o 
   3   0   6     2120.17     2034.74     33.14 o 
   4   0   6     3016.16     2856.38     45.76 o 
   5   0   6      942.36      942.97     24.72 o 
   6   0   6      875.21      833.84     44.38 o 
   7   0   6       22.97       24.97     15.10 o 
   8   0   6        9.97       11.69     15.31 o 
   9   0   6      288.75      289.01     33.58 o 
  10   0   6       20.69       94.24     25.86 o 
 -11   1   6       35.01       45.74     20.68 o 
 -10   1   6       75.09       83.95     15.09 o 
  -9   1   6      159.73      198.26     14.30 o 
  -8   1   6      219.55      232.20     13.36 o 
  -7   1   6        4.35       14.47      6.39 o 
  -6   1   6      180.84      170.56      7.71 o 
  -5   1   6     1406.95     1433.40     20.86 o 
  -4   1   6      109.65       90.67      5.14 o 
  -3   1   6     6204.84     6264.78     88.17 o 
  -2   1   6     3018.49     2876.08     26.84 o 
  -1   1   6     7659.53     8131.15     53.00 o 
   0   1   6     6283.12     6391.17     48.91 o 
   1   1   6      115.32      127.27      4.61 o 
   2   1   6     4380.16     4495.08     38.72 o 
   3   1   6     9969.75    10205.62     76.26 o 
   4   1   6     1443.01     1409.88     19.98 o 
   5   1   6     3582.44     3610.34     48.03 o 
   6   1   6      132.81      119.21      9.83 o 
   7   1   6      817.73      814.99     23.07 o 
   8   1   6      323.52      322.62     19.12 o 
   9   1   6       90.01      100.43     16.63 o 
 -10   2   6       31.88       57.65     24.25 o 
  -9   2   6      311.19      298.09     20.27 o 
  -8   2   6      457.21      412.09     24.64 o 
  -7   2   6      450.13      451.07     16.83 o 
  -6   2   6      411.32      435.89     15.01 o 
  -5   2   6       50.56       53.09      6.78 o 
  -4   2   6      952.01      917.26     15.61 o 
  -3   2   6     2007.44     2139.83     22.96 o 
  -2   2   6      567.51      503.37      8.32 o 
  -1   2   6     3474.84     3521.45     36.29 o 
   0   2   6      167.08      158.30      6.46 o 
   1   2   6     6621.92     6746.84     47.78 o 
   2   2   6       79.93       94.52      5.19 o 
   3   2   6     1284.91     1295.12     17.54 o 
   4   2   6      217.99      211.04      9.32 o 
   5   2   6      375.62      372.48     13.08 o 
   6   2   6      132.22      153.93     10.94 o 
   7   2   6        3.00       13.21      8.07 o 
   8   2   6        4.61       30.36     20.87 o 
   9   2   6       18.70       12.67     12.31 o 
 -10   3   6        0.08        3.37     13.34 o 
  -9   3   6       11.57       33.52     10.31 o 
  -8   3   6      437.02      403.97     18.70 o 
  -7   3   6       78.76       69.14      9.56 o 
  -6   3   6       25.25       16.86      7.70 o 
  -5   3   6      611.39      583.82     16.59 o 
  -4   3   6      372.63      392.88     17.83 o 
  -3   3   6       28.80       28.49      5.26 o 
  -2   3   6        1.74        5.96      2.56 o 
  -1   3   6       13.19       39.43      4.26 o 
   0   3   6        5.89       10.98      3.83 o 
   1   3   6        7.77       15.21      2.37 o 
   2   3   6      159.26      168.00      6.20 o 
   3   3   6        6.92       24.03      5.43 o 
   4   3   6       31.58       44.30      9.26 o 
   5   3   6        5.01       -2.78      5.65 o 
   6   3   6      162.11      151.47     11.11 o 
   7   3   6      557.15      555.02     19.64 o 
   8   3   6       16.62       14.80      8.69 o 
   9   3   6       35.22       23.75     21.42 o 
 -10   4   6       75.70       73.62     17.05 o 
  -9   4   6       99.73      116.81     16.89 o 
  -8   4   6        0.33       -4.74      8.79 o 
  -7   4   6       73.56       87.82     10.76 o 
  -6   4   6       28.17       32.15      7.81 o 
  -5   4   6        1.51        9.83      6.08 o 
  -4   4   6       42.43       38.81      5.91 o 
  -3   4   6      649.77      622.22     13.77 o 
  -2   4   6     1198.99     1183.54     21.40 o 
  -1   4   6      113.77      102.68      7.59 o 
   0   4   6     1161.77     1144.31     19.13 o 
   1   4   6       52.58       51.65      5.44 o 
   2   4   6     1115.39     1070.08     15.15 o 
   3   4   6      364.30      370.56     11.98 o 
   4   4   6     1054.86     1038.21     22.65 o 
   5   4   6      423.44      417.58     15.86 o 
   6   4   6       66.56       59.92      9.85 o 
   7   4   6       10.13       10.04      7.99 o 
   8   4   6        2.92       -6.48     10.22 o 
   9   4   6      125.97      113.22     18.42 o 
  -9   5   6       46.14       70.92     16.63 o 
  -8   5   6      216.03      189.16     21.39 o 
  -7   5   6       55.80       88.51     11.90 o 
  -6   5   6       37.35       37.25      9.10 o 
  -5   5   6      113.61      122.58     10.43 o 
  -4   5   6      612.37      606.13     17.15 o 
  -3   5   6     1898.43     1898.22     29.99 o 
  -2   5   6     2141.42     2110.28     26.75 o 
  -1   5   6     1210.14     1222.45     21.51 o 
   0   5   6     1676.89     1675.12     26.43 o 
   1   5   6      544.19      530.35     13.60 o 
   2   5   6      719.40      656.87     22.46 o 
   3   5   6     2006.18     2015.93     33.78 o 
   4   5   6      296.98      300.47     13.54 o 
   5   5   6      910.41      942.41     24.71 o 
   6   5   6        2.29       28.61     11.70 o 
   7   5   6        7.13        4.92      9.60 o 
   8   5   6       34.40       42.18     14.59 o 
  -9   6   6      113.39      140.20     20.62 o 
  -8   6   6      279.35      283.75     32.45 o 
  -7   6   6       58.35       59.54     10.95 o 
  -6   6   6      570.17      587.67     20.95 o 
  -5   6   6        0.75        4.02     15.51 o 
  -4   6   6     2564.15     2571.12     57.26 o 
  -3   6   6      366.38      356.35     12.41 o 
  -2   6   6     1725.12     1624.31     31.91 o 
  -1   6   6      908.13      959.38     20.59 o 
   0   6   6      863.99      873.72     19.52 o 
   1   6   6     2147.11     2135.65     38.84 o 
   2   6   6      126.76      140.15      9.33 o 
   3   6   6      624.19      624.54     18.56 o 
   4   6   6      823.81      841.76     23.31 o 
   5   6   6      265.76      277.27     14.89 o 
   6   6   6      640.88      632.64     22.96 o 
   7   6   6       34.14       62.35     13.82 o 
   8   6   6      140.65      125.54     22.59 o 
  -8   7   6        5.54       22.27     17.51 o 
  -7   7   6      260.00      283.54     27.03 o 
  -6   7   6        1.72       12.93      9.86 o 
  -5   7   6      470.10      511.55     20.30 o 
  -4   7   6       24.38       36.37      7.95 o 
  -3   7   6      185.40      210.75     24.37 o 
  -2   7   6     1105.65     1152.76     30.88 o 
  -1   7   6        2.26       -1.56      5.02 o 
   0   7   6     2438.13     2433.52     40.01 o 
   1   7   6      433.25      397.02     14.15 o 
   2   7   6     1609.86     1576.15     38.38 o 
   3   7   6      425.75      418.17     15.72 o 
   4   7   6      149.72      155.09     12.51 o 
   5   7   6      353.35      340.63     17.47 o 
   6   7   6       51.66       46.68     19.47 o 
   7   7   6      216.54      240.32     26.47 o 
  -7   8   6        6.49        7.22     14.71 o 
  -6   8   6      349.88      411.43     30.57 o 
  -5   8   6       36.72       37.12     18.61 o 
  -4   8   6      607.11      614.26     26.12 o 
  -3   8   6       44.62       52.76     13.81 o 
  -2   8   6       12.99       25.86     12.90 o 
  -1   8   6      461.73      463.56     16.82 o 
   0   8   6       13.52        9.38      6.46 o 
   1   8   6     1685.16     1634.52     44.72 o 
   2   8   6        0.93        4.72      8.60 o 
   3   8   6      245.57      244.14     29.67 o 
   4   8   6        2.09       13.98     10.51 o 
   5   8   6        7.46       27.59     18.10 o 
   6   8   6      260.84      297.32     29.24 o 
  -6   9   6       11.15       27.81     17.97 o 
  -5   9   6      244.19      215.82     25.46 o 
  -4   9   6        1.54       32.67     25.17 o 
  -3   9   6       37.53       63.18     16.83 o 
  -2   9   6        7.40       10.12     10.01 o 
  -1   9   6       16.03       38.88     13.28 o 
   0   9   6      209.67      195.46     13.32 o 
   1   9   6        6.60       -5.66     10.39 o 
   2   9   6      103.35       99.74     17.20 o 
   3   9   6       14.12       35.00     13.81 o 
   4   9   6        0.30       47.00     28.02 o 
   5   9   6       21.74        4.90     13.24 o 
  -4  10   6        1.52       42.87     18.23 o 
  -3  10   6       13.51       53.55     18.78 o 
  -2  10   6       40.51       62.10     17.24 o 
  -1  10   6        3.85        9.94     10.20 o 
   0  10   6        0.60        0.60      9.88 o 
   1  10   6        7.01        7.71     12.98 o 
   2  10   6        2.94       -0.40      9.09 o 
   3  10   6       15.29       20.75     16.40 o 
 -10   1   7        0.30       18.76     11.71 o 
  -9   1   7       53.35       83.38     18.67 o 
  -8   1   7        1.56       31.45     10.53 o 
  -7   1   7     1275.88     1258.98     25.87 o 
  -6   1   7      180.66      170.06      9.95 o 
  -5   1   7     1481.97     1400.86     21.60 o 
  -4   1   7       30.34       33.89      5.22 o 
  -3   1   7     1181.29     1236.33     17.73 o 
  -2   1   7     2570.93     2573.24     31.60 o 
  -1   1   7       88.47       95.38      4.76 o 
   0   1   7     3705.68     3644.66     31.47 o 
   1   1   7       69.14       74.62      4.16 o 
   2   1   7     1054.19     1024.80     15.30 o 
   3   1   7      233.71      250.33      8.36 o 
   4   1   7      228.91      222.20      7.97 o 
   5   1   7      644.19      644.20     14.47 o 
   6   1   7       66.23       75.69     14.90 o 
   7   1   7      476.79      514.99     28.49 o 
   8   1   7       23.10       52.70     14.07 o 
   9   1   7       24.21       59.93     21.01 o 
 -10   2   7       22.82       51.94     14.27 o 
  -9   2   7      217.55      217.76     15.43 o 
  -8   2   7      420.53      411.58     20.78 o 
  -7   2   7      455.44      433.51     17.08 o 
  -6   2   7     2559.34     2571.84     42.79 o 
  -5   2   7     1253.88     1173.57     36.52 o 
  -4   2   7     3282.85     3211.91     33.78 o 
  -3   2   7      152.83      121.37      7.45 o 
  -2   2   7      107.13      111.51      5.41 o 
  -1   2   7     6301.47     6218.04     59.64 o 
   0   2   7      694.13      792.37     15.15 o 
   1   2   7     8462.15     8863.25     62.65 o 
   2   2   7       21.80       34.55      3.98 o 
   3   2   7      401.06      407.22     11.34 o 
   4   2   7      510.40      492.96     15.08 o 
   5   2   7        1.51       14.89      7.44 o 
   6   2   7     1367.30     1312.58     29.27 o 
   7   2   7        2.70       -0.40      6.51 o 
   8   2   7      173.34      204.22     16.91 o 
   9   2   7       37.39       40.02     14.85 o 
 -10   3   7       94.57       96.95     16.80 o 
  -9   3   7       54.83       48.93     14.91 o 
  -8   3   7      315.87      323.88     17.01 o 
  -7   3   7     1278.04     1330.41     31.19 o 
  -6   3   7      219.17      215.27     12.97 o 
  -5   3   7     2370.28     2315.27     38.09 o 
  -4   3   7       25.84       41.55      5.69 o 
  -3   3   7     3017.18     3093.09     30.79 o 
  -2   3   7     8284.09     8509.16     76.65 o 
  -1   3   7       85.27       90.85      6.59 o 
   0   3   7    13965.05    14131.17    116.39 o 
   1   3   7       13.07       14.21      2.49 o 
   2   3   7     4989.36     4881.83     68.04 o 
   3   3   7      620.71      603.80     14.77 o 
   4   3   7        2.41       11.17      5.57 o 
   5   3   7      842.52      840.74     24.48 o 
   6   3   7        4.47       41.41     20.10 o 
   7   3   7      506.16      535.04     20.63 o 
   8   3   7        2.04        2.05      8.23 o 
   9   3   7       65.96       64.42     20.43 o 
 -10   4   7        4.07       18.84     15.20 o 
  -9   4   7      222.49      234.59     21.33 o 
  -8   4   7      596.21      584.58     25.29 o 
  -7   4   7      177.73      190.71     13.70 o 
  -6   4   7     2122.63     2167.97     40.87 o 
  -5   4   7      321.12      283.17     12.52 o 
  -4   4   7     3494.46     3507.26     47.65 o 
  -3   4   7     1597.51     1481.24     44.38 o 
  -2   4   7     1821.64     1795.39     26.66 o 
  -1   4   7     2404.40     2371.65     33.13 o 
   0   4   7      401.35      419.38     13.04 o 
   1   4   7     3730.97     3920.77     48.47 o 
   2   4   7     1302.46     1276.62     29.20 o 
   3   4   7      950.46      961.04     20.66 o 
   4   4   7      547.77      559.82     16.68 o 
   5   4   7      130.76      120.71     13.46 o 
   6   4   7     1071.06     1032.40     27.81 o 
   7   4   7        8.78        4.97      8.09 o 
   8   4   7       90.23       89.53     13.39 o 
  -9   5   7       32.75       31.17     14.67 o 
  -8   5   7      469.21      479.16     21.73 o 
  -7   5   7       56.43       90.18     11.31 o 
  -6   5   7       42.38       44.57      9.14 o 
  -5   5   7      506.82      484.16     16.43 o 
  -4   5   7      116.38      112.62      8.85 o 
  -3   5   7     2623.88     2410.66     45.90 o 
  -2   5   7      409.01      385.50     11.88 o 
  -1   5   7      188.16      190.04      9.28 o 
   0   5   7      321.68      304.58     13.15 o 
   1   5   7       45.14       58.36      7.07 o 
   2   5   7      466.39      441.82     10.20 o 
   3   5   7      566.78      567.16     16.72 o 
   4   5   7      233.37      216.27     13.85 o 
   5   5   7      104.36      108.50     11.21 o 
   6   5   7      148.86      165.98     14.58 o 
   7   5   7       12.27       16.83      9.77 o 
   8   5   7       34.66        7.78     11.86 o 
  -9   6   7       77.18      153.32     35.06 o 
  -8   6   7        7.93       -0.67     12.66 o 
  -7   6   7        1.41        7.77      8.53 o 
  -6   6   7        4.59        3.78      7.86 o 
  -5   6   7       15.40       29.82      8.90 o 
  -4   6   7      318.94      355.73     23.79 o 
  -3   6   7      653.73      621.57     22.64 o 
  -2   6   7      456.30      464.24     14.31 o 
  -1   6   7        0.47       -0.20      5.92 o 
   0   6   7       54.36       74.84      9.03 o 
   1   6   7      135.38      105.27      7.80 o 
   2   6   7     1055.69      985.53     40.92 o 
   3   6   7      388.12      385.47     21.49 o 
   4   6   7        6.05       42.13     14.44 o 
   5   6   7      422.53      389.14     22.06 o 
   6   6   7        0.03       26.61     10.50 o 
   7   6   7        3.39       17.06     13.89 o 
  -8   7   7       29.99       12.78     15.53 o 
  -7   7   7       76.83       92.27     20.65 o 
  -6   7   7      178.48      150.64     25.17 o 
  -5   7   7      422.05      441.02     23.19 o 
  -4   7   7      123.22      108.36     13.75 o 
  -3   7   7        1.16        8.79      9.41 o 
  -2   7   7       50.05       58.23     11.42 o 
  -1   7   7       40.68       52.97      8.18 o 
   0   7   7      837.84      829.21     21.62 o 
   1   7   7       19.71       34.78     10.91 o 
   2   7   7       32.70       51.70     13.36 o 
   3   7   7       25.37       12.64      9.32 o 
   4   7   7       19.35       10.83      9.92 o 
   5   7   7      132.87      108.12     14.65 o 
   6   7   7       36.00       26.45     15.78 o 
   7   7   7       41.82       71.25     21.07 o 
  -7   8   7       51.99      140.35     23.89 o 
  -6   8   7       79.72       84.84     19.60 o 
  -5   8   7       22.56       10.40     14.39 o 
  -4   8   7       19.98       38.84     15.37 o 
  -3   8   7      144.98      150.81     18.57 o 
  -2   8   7       49.78       59.32     14.63 o 
  -1   8   7      530.55      607.47     36.69 o 
   0   8   7       21.80       41.82     10.32 o 
   1   8   7      202.71      202.65     16.10 o 
   2   8   7       10.97       18.76     10.75 o 
   3   8   7       92.64      108.68     16.31 o 
   4   8   7       88.51       85.73     15.35 o 
   5   8   7       15.50      -12.48     17.50 o 
   6   8   7       31.76       63.99     27.17 o 
  -6   9   7       73.49       91.49     22.33 o 
  -5   9   7      414.93      384.92     31.32 o 
  -4   9   7       23.38       38.44     14.03 o 
  -3   9   7      516.40      551.50     27.34 o 
  -2   9   7      193.73      193.23     18.14 o 
  -1   9   7      373.07      362.34     27.72 o 
   0   9   7      532.01      518.30     24.19 o 
   1   9   7       55.60       42.04     12.45 o 
   2   9   7      320.42      330.13     21.52 o 
   3   9   7      222.20      198.66     19.65 o 
   4   9   7      196.21      214.41     25.54 o 
  -3  10   7      102.92      116.14     25.13 o 
  -2  10   7      242.80      252.02     22.29 o 
  -1  10   7       89.35      125.11     33.78 o 
   0  10   7        0.92        0.77     12.22 o 
   1  10   7       33.72       46.79     18.46 o 
   2  10   7       26.36       37.28     15.65 o 
 -10   0   8        0.41       -0.35     17.75 o 
  -9   0   8      945.19      992.25     71.82 o 
  -8   0   8      620.09      578.65     50.34 o 
  -7   0   8        4.30        9.34      9.77 o 
  -6   0   8     1870.32     1796.89     40.13 o 
  -5   0   8      667.65      724.45     28.48 o 
  -4   0   8    10645.79    10893.27    129.11 o 
  -3   0   8     2417.77     2341.80     39.77 o 
  -2   0   8     3026.91     2939.82     44.67 o 
  -1   0   8      499.66      453.13     19.44 o 
   0   0   8        5.44       15.59      5.77 o 
   1   0   8     3366.47     3480.47     49.51 o 
   2   0   8     1586.94     1549.20     30.11 o 
   3   0   8     3442.10     3527.73     56.90 o 
   4   0   8      328.62      341.18     14.43 o 
   5   0   8      919.49      911.89     26.46 o 
   6   0   8      110.01       97.99     10.74 o 
   7   0   8        0.92       -1.83     11.25 o 
   8   0   8      375.45      401.63     33.97 o 
   9   0   8       21.13       48.50     23.64 o 
 -10   1   8      724.35      770.14     41.73 o 
  -9   1   8        4.05        7.93      8.81 o 
  -8   1   8     1548.49     1507.97     42.02 o 
  -7   1   8      657.73      649.97     20.03 o 
  -6   1   8      606.27      593.03     14.64 o 
  -5   1   8     4175.31     4213.64     47.28 o 
  -4   1   8       43.27       38.98      5.11 o 
  -3   1   8     7386.85     7655.97     66.43 o 
  -2   1   8     1809.88     1810.73     22.31 o 
  -1   1   8      452.21      443.53      8.86 o 
   0   1   8     2075.30     2076.97     22.96 o 
   1   1   8     2016.15     2075.36     24.28 o 
   2   1   8     2389.28     2369.90     28.45 o 
   3   1   8      819.19      805.50     15.33 o 
   4   1   8      454.73      428.74     11.74 o 
   5   1   8       41.94       55.66      6.17 o 
   6   1   8        3.91       -4.26      6.43 o 
   7   1   8        8.94        6.91      7.19 o 
   8   1   8        4.49       -1.14     10.66 o 
   9   1   8       46.44       63.65     16.63 o 
 -10   2   8        2.62       10.11     11.50 o 
  -9   2   8      209.22      211.60     15.80 o 
  -8   2   8       69.30       81.96     11.49 o 
  -7   2   8       79.30       63.57      9.56 o 
  -6   2   8      152.30      154.17     11.39 o 
  -5   2   8      173.19      160.24      6.89 o 
  -4   2   8     1877.72     1907.93     34.03 o 
  -3   2   8     1079.47     1082.18     16.94 o 
  -2   2   8      158.64      154.55      5.43 o 
  -1   2   8     1302.15     1244.69     23.36 o 
   0   2   8     1201.26     1334.79     22.17 o 
   1   2   8     1127.76     1143.76     15.64 o 
   2   2   8       88.58       97.19      5.62 o 
   3   2   8      377.39      371.20     10.26 o 
   4   2   8       12.75       38.79      6.78 o 
   5   2   8      279.91      266.27     12.57 o 
   6   2   8       17.41       41.32      8.69 o 
   7   2   8       12.92       31.80     13.31 o 
   8   2   8      122.49      130.78     23.39 o 
   9   2   8        0.26        6.47     12.42 o 
 -10   3   8        5.02       28.91     18.54 o 
  -9   3   8       37.10       61.50     12.67 o 
  -8   3   8       83.68      108.21     20.12 o 
  -7   3   8      594.57      604.89     21.11 o 
  -6   3   8      736.85      766.73     23.16 o 
  -5   3   8        2.48        6.24      5.90 o 
  -4   3   8       13.91        9.57      9.96 o 
  -3   3   8        9.21       21.38      6.00 o 
  -2   3   8      373.85      373.42     11.34 o 
  -1   3   8       10.04        4.40      3.96 o 
   0   3   8      319.33      312.71     10.77 o 
   1   3   8       55.15       58.43      6.21 o 
   2   3   8      116.22      102.80      5.46 o 
   3   3   8        0.25        8.81      7.16 o 
   4   3   8       84.53       92.20      9.12 o 
   5   3   8      261.13      271.61     13.53 o 
   6   3   8        1.18       17.02     17.58 o 
   7   3   8       66.22       57.73     10.66 o 
   8   3   8       63.26       79.49     13.05 o 
 -10   4   8       10.40      -16.45     17.27 o 
  -9   4   8      191.03      199.65     18.00 o 
  -8   4   8       19.59       33.27     10.73 o 
  -7   4   8      173.01      168.24     14.38 o 
  -6   4   8      223.69      194.63     13.16 o 
  -5   4   8      281.87      288.79     13.14 o 
  -4   4   8      530.59      501.33     14.95 o 
  -3   4   8      462.22      444.17     14.05 o 
  -2   4   8      828.84      818.36     18.93 o 
  -1   4   8       92.85       91.85      7.15 o 
   0   4   8      968.93      965.92     19.69 o 
   1   4   8      521.38      520.04     13.78 o 
   2   4   8     1005.96      976.93     15.64 o 
   3   4   8      917.54      940.47     20.36 o 
   4   4   8        2.44       -6.17      6.17 o 
   5   4   8        8.49       21.88      7.99 o 
   6   4   8       13.90       16.83      8.65 o 
   7   4   8      118.32      137.55     13.65 o 
   8   4   8        0.23       20.12     12.91 o 
  -9   5   8       10.13       32.64     22.23 o 
  -8   5   8      194.44      198.75     16.37 o 
  -7   5   8      135.08      138.02     13.35 o 
  -6   5   8        0.26        3.86      7.49 o 
  -5   5   8     1497.44     1458.67     48.38 o 
  -4   5   8       42.47       62.69     11.90 o 
  -3   5   8     3221.24     3090.18     56.41 o 
  -2   5   8      157.46      164.59      9.16 o 
  -1   5   8      300.43      304.88     12.19 o 
   0   5   8      208.68      219.76     10.10 o 
   1   5   8       98.54       80.03      7.53 o 
   2   5   8      662.29      660.85     22.23 o 
   3   5   8      181.70      175.40     14.31 o 
   4   5   8      174.80      184.78     12.06 o 
   5   5   8       25.66       39.07     11.23 o 
   6   5   8       30.76       28.07     10.39 o 
   7   5   8        4.71        4.67     10.47 o 
   8   5   8        8.27       39.60     22.78 o 
  -8   6   8       65.75      108.54     21.76 o 
  -7   6   8      249.11      256.48     24.65 o 
  -6   6   8      868.46      922.22     44.69 o 
  -5   6   8        0.61       -0.30     14.11 o 
  -4   6   8     1132.14     1167.32     35.12 o 
  -3   6   8      208.54      212.24     14.84 o 
  -2   6   8      302.84      291.07     12.08 o 
  -1   6   8      938.89      966.34     22.80 o 
   0   6   8       13.17       17.75      6.07 o 
   1   6   8      725.00      711.29     19.41 o 
   2   6   8      305.43      307.88     17.42 o 
   3   6   8      435.42      443.46     20.99 o 
   4   6   8      199.78      156.63     15.85 o 
   5   6   8      140.01      145.53     16.75 o 
   6   6   8       87.99       75.56     15.50 o 
   7   6   8        1.83       11.97     14.47 o 
  -8   7   8      173.12      207.55     27.43 o 
  -7   7   8      504.01      556.72     36.77 o 
  -6   7   8      127.92      166.64     17.70 o 
  -5   7   8      519.16      552.18     26.61 o 
  -4   7   8       21.65       41.11     11.96 o 
  -3   7   8      911.98      873.05     29.57 o 
  -2   7   8     1127.96     1129.93     33.22 o 
  -1   7   8      304.49      311.19     13.82 o 
   0   7   8      996.81     1015.48     25.02 o 
   1   7   8      198.22      184.34     13.91 o 
   2   7   8      631.38      578.78     24.09 o 
   3   7   8        4.77       -1.50      8.37 o 
   4   7   8        7.32        6.41     13.35 o 
   5   7   8       48.97       46.39     14.30 o 
   6   7   8       62.05       54.89     18.03 o 
  -7   8   8       97.96       84.14     22.42 o 
  -6   8   8      201.88      191.38     25.01 o 
  -5   8   8       49.46       71.11     15.10 o 
  -4   8   8      114.62      100.36     15.89 o 
  -3   8   8      132.22      128.13     15.69 o 
  -2   8   8       59.33       82.21     14.13 o 
  -1   8   8      697.92      653.80     26.09 o 
   0   8   8      209.24      220.98     13.15 o 
   1   8   8      359.26      363.32     20.39 o 
   2   8   8       55.80       65.43     13.30 o 
   3   8   8       18.43       24.70     12.66 o 
   4   8   8       27.01       11.77     11.65 o 
   5   8   8       41.80       21.28     17.10 o 
  -5   9   8        7.37       10.98     17.14 o 
  -4   9   8       50.29       49.40     17.73 o 
  -3   9   8        0.48       27.86     18.43 o 
  -2   9   8       53.72       51.24     13.19 o 
  -1   9   8        2.52        7.82      9.26 o 
   0   9   8       13.58       31.81     14.81 o 
   1   9   8      154.71      166.23     18.09 o 
   2   9   8        5.07       23.15     18.23 o 
   3   9   8        3.97        4.89     17.38 o 
   4   9   8        5.21       11.23     16.24 o 
  -3  10   8        0.99       -6.86     12.76 o 
  -2  10   8        6.22       18.41     17.55 o 
  -1  10   8        0.51      -13.92     16.34 o 
   0  10   8       26.00       25.03     16.64 o 
   1  10   8        3.20       -5.46     14.00 o 
 -10   1   9       43.54       82.55     20.80 o 
  -9   1   9      119.57      131.48     16.98 o 
  -8   1   9      622.66      570.35     29.23 o 
  -7   1   9      424.56      409.69     17.07 o 
  -6   1   9      952.03      919.48     19.55 o 
  -5   1   9      164.54      138.60      9.74 o 
  -4   1   9       44.27       56.81      6.54 o 
  -3   1   9      427.14      450.21     12.11 o 
  -2   1   9      434.47      404.65      9.66 o 
  -1   1   9      248.43      232.35      7.03 o 
   0   1   9      106.00       95.28      5.06 o 
   1   1   9       97.32      112.85      7.15 o 
   2   1   9        0.56        7.36      3.99 o 
   3   1   9       81.63       71.58      6.48 o 
   4   1   9        2.07        7.51      4.65 o 
   5   1   9      118.59      123.71     10.13 o 
   6   1   9      398.21      376.78     15.81 o 
   7   1   9       15.83        4.63      9.33 o 
   8   1   9      124.53      108.75     16.21 o 
 -10   2   9       32.06       58.47     22.89 o 
  -9   2   9      288.05      283.07     18.34 o 
  -8   2   9      552.68      532.54     26.20 o 
  -7   2   9      405.14      396.68     17.44 o 
  -6   2   9      936.95      946.87     24.14 o 
  -5   2   9       40.19       46.92      9.27 o 
  -4   2   9      120.64      105.25      6.51 o 
  -3   2   9     2556.26     2519.16     43.90 o 
  -2   2   9      258.82      259.50      8.75 o 
  -1   2   9     3578.48     3672.83     47.11 o 
   0   2   9     1025.09     1041.64     20.68 o 
   1   2   9       66.23       79.84      6.43 o 
   2   2   9      218.85      208.07      8.81 o 
   3   2   9        4.35       14.58      6.21 o 
   4   2   9      153.20      137.07      9.01 o 
   5   2   9      376.86      393.98     15.56 o 
   6   2   9       69.74       84.33     11.13 o 
   7   2   9      462.72      477.04     19.41 o 
   8   2   9        1.25        8.14     12.91 o 
 -10   3   9      199.53      169.61     23.93 o 
  -9   3   9       35.56       50.19     26.59 o 
  -8   3   9      963.39      912.64     31.42 o 
  -7   3   9      743.73      791.88     25.10 o 
  -6   3   9      736.57      743.23     22.34 o 
  -5   3   9     1119.69     1118.11     25.92 o 
  -4   3   9        3.96       17.97      6.76 o 
  -3   3   9     2090.18     2106.46     32.49 o 
  -2   3   9     2214.32     2174.39     33.47 o 
  -1   3   9     1413.63     1420.26     25.35 o 
   0   3   9      405.69      386.33     12.74 o 
   1   3   9      945.72      884.85     19.42 o 
   2   3   9       11.88       27.06      6.49 o 
   3   3   9       52.36       59.01      6.99 o 
   4   3   9        3.22        2.81      6.54 o 
   5   3   9        3.08       15.13     11.21 o 
   6   3   9      490.53      473.96     19.27 o 
   7   3   9       65.90       44.72     15.99 o 
   8   3   9      108.27      136.37     17.67 o 
  -9   4   9      334.98      343.54     21.62 o 
  -8   4   9      456.49      474.63     22.76 o 
  -7   4   9      593.09      592.40     22.54 o 
  -6   4   9      856.21      873.06     31.06 o 
  -5   4   9       59.05       58.46      8.52 o 
  -4   4   9      906.89      895.32     27.95 o 
  -3   4   9      580.29      529.06     14.49 o 
  -2   4   9      811.17      758.85     17.88 o 
  -1   4   9      857.53      816.42     19.41 o 
   0   4   9       36.83       42.82      8.43 o 
   1   4   9      881.34      869.24     19.94 o 
   2   4   9      215.61      209.02     10.03 o 
   3   4   9      596.99      608.27     23.09 o 
   4   4   9        0.01       -2.57      6.68 o 
   5   4   9      442.69      440.50     18.04 o 
   6   4   9       21.08       14.80     10.65 o 
   7   4   9      359.83      372.00     20.88 o 
   8   4   9       33.59       45.22     17.80 o 
  -9   5   9        0.46        7.96     15.21 o 
  -8   5   9      114.93      118.60     17.63 o 
  -7   5   9      163.23      216.83     19.36 o 
  -6   5   9        3.28       25.06     17.46 o 
  -5   5   9      888.17      995.02     31.95 o 
  -4   5   9      460.04      452.87     21.42 o 
  -3   5   9      687.01      712.46     24.84 o 
  -2   5   9        0.48       23.53      7.93 o 
  -1   5   9       21.66       25.36      8.81 o 
   0   5   9        9.52        9.01      6.30 o 
   1   5   9       17.73       22.31      8.42 o 
   2   5   9      353.10      369.57     18.29 o 
   3   5   9       89.03       76.39     11.93 o 
   4   5   9      165.77      174.51     15.83 o 
   5   5   9      126.74      157.66     16.92 o 
   6   5   9       46.67       65.82     15.05 o 
   7   5   9       65.03       76.44     17.09 o 
  -8   6   9       12.90       -1.34     12.87 o 
  -7   6   9        0.98       22.55     16.97 o 
  -6   6   9       31.66       39.09     19.44 o 
  -5   6   9      119.87      109.71     15.07 o 
  -4   6   9      235.00      199.97     16.61 o 
  -3   6   9        0.96       10.65     10.88 o 
  -2   6   9      181.99      173.75     10.80 o 
  -1   6   9        2.00        5.97      6.16 o 
   0   6   9      138.80      133.18      9.74 o 
   1   6   9      321.10      342.19     14.12 o 
   2   6   9       76.63       88.92     15.84 o 
   3   6   9      385.32      414.08     22.02 o 
   4   6   9      216.76      231.68     19.06 o 
   5   6   9        5.23       20.48     14.71 o 
   6   6   9       44.92       58.45     22.76 o 
   7   6   9        0.06       -8.26     22.49 o 
  -7   7   9        6.59        4.04     16.77 o 
  -6   7   9      123.35      130.42     26.37 o 
  -5   7   9        7.73       16.65     16.20 o 
  -4   7   9      112.56      117.24     17.46 o 
  -3   7   9       71.94       68.36     18.28 o 
  -2   7   9      291.90      293.24     18.33 o 
  -1   7   9        1.03       -2.97      6.56 o 
   0   7   9      135.21      143.74     11.33 o 
   1   7   9       41.31       39.77     21.52 o 
   2   7   9      168.19      173.60     16.82 o 
   3   7   9        0.39        1.80      8.58 o 
   4   7   9        4.84       14.69     11.57 o 
   5   7   9       51.28       55.83     15.19 o 
   6   7   9        8.77       -8.64     16.12 o 
  -6   8   9      111.57      133.30     19.57 o 
  -5   8   9        4.94       26.31     15.77 o 
  -4   8   9      271.88      266.79     22.06 o 
  -3   8   9       61.70      101.77     15.01 o 
  -2   8   9      186.49      174.27     18.32 o 
  -1   8   9       31.83       26.87     13.82 o 
   0   8   9      241.79      261.14     17.57 o 
   1   8   9       87.48       72.06     15.22 o 
   2   8   9        8.07       35.66     15.53 o 
   3   8   9       42.42       37.06     12.97 o 
   4   8   9        6.72        5.59     13.11 o 
   5   8   9       70.05      152.05     24.56 o 
  -5   9   9      145.54      188.18     38.37 o 
  -4   9   9       29.02       33.07     15.58 o 
  -3   9   9      121.73      148.55     19.01 o 
  -2   9   9       39.66       60.13     14.71 o 
  -1   9   9        8.12        4.87     12.64 o 
   0   9   9      110.30      132.50     21.15 o 
   1   9   9       21.50       33.97     16.20 o 
   2   9   9       37.68       25.99     12.87 o 
   3   9   9       24.25       36.33     15.58 o 
 -10   0  10       35.15       78.41     24.63 o 
  -9   0  10      505.06      543.11     41.88 o 
  -8   0  10       63.52       44.06     19.22 o 
  -7   0  10      667.86      598.60     24.68 o 
  -6   0  10     1529.94     1547.24     97.34 o 
  -5   0  10      822.60      843.98     25.98 o 
  -4   0  10     1209.32     1193.60     29.95 o 
  -3   0  10     1528.63     1546.70     33.94 o 
  -2   0  10      118.03      155.05     10.02 o 
  -1   0  10      105.31      105.80     14.09 o 
   0   0  10       18.69       26.49      6.38 o 
   1   0  10     1603.53     1582.80     33.17 o 
   2   0  10     1014.84      966.89     25.71 o 
   3   0  10     1924.20     1940.58     41.57 o 
   4   0  10      863.69      919.26     27.63 o 
   5   0  10      594.78      603.26     25.17 o 
   6   0  10       12.65       14.53     13.92 o 
   7   0  10      221.88      255.68     29.35 o 
   8   0  10      203.07      256.80     31.21 o 
 -10   1  10      111.53       85.56     17.02 o 
  -9   1  10       14.64        9.74     11.91 o 
  -8   1  10      209.63      179.97     14.25 o 
  -7   1  10      726.75      727.03     22.57 o 
  -6   1  10      165.44      165.83      9.23 o 
  -5   1  10      735.34      720.61     16.86 o 
  -4   1  10       69.20       70.24      6.53 o 
  -3   1  10     1324.49     1355.55     22.13 o 
  -2   1  10       87.11      113.77      6.33 o 
  -1   1  10      112.48      119.25      6.12 o 
   0   1  10        0.90        8.43      4.22 o 
   1   1  10     1153.43     1178.16     19.16 o 
   2   1  10      315.79      303.95      9.77 o 
   3   1  10     1335.69     1325.04     23.50 o 
   4   1  10       47.81       61.38      7.29 o 
   5   1  10      702.18      679.18     20.66 o 
   6   1  10      224.11      206.09     13.67 o 
   7   1  10       52.23       76.96     14.20 o 
   8   1  10      117.84      111.45     18.67 o 
 -10   2  10        2.04        0.06     11.25 o 
  -9   2  10       72.18      100.59     14.62 o 
  -8   2  10        5.54       10.48      8.57 o 
  -7   2  10       99.55      119.70     11.79 o 
  -6   2  10      512.44      479.01     17.84 o 
  -5   2  10      217.76      194.91     12.05 o 
  -4   2  10      225.74      188.26      8.32 o 
  -3   2  10       14.63       21.50      4.50 o 
  -2   2  10      493.60      516.32     14.90 o 
  -1   2  10        8.10       10.52      7.33 o 
   0   2  10      499.73      491.12     14.71 o 
   1   2  10       54.28       57.82      4.67 o 
   2   2  10       63.33       67.94     10.68 o 
   3   2  10      324.56      327.97     11.45 o 
   4   2  10       64.62       83.27      8.76 o 
   5   2  10      196.46      212.57     13.22 o 
   6   2  10       32.42       25.87     12.64 o 
   7   2  10       58.15       92.97     15.04 o 
   8   2  10       40.14       48.13     15.80 o 
  -9   3  10       21.94       16.83     10.68 o 
  -8   3  10      301.60      288.51     17.91 o 
  -7   3  10        2.03        9.79      9.85 o 
  -6   3  10        4.00       11.42     10.30 o 
  -5   3  10      217.34      200.22     11.55 o 
  -4   3  10       10.89       25.05      8.65 o 
  -3   3  10      394.42      398.89     15.31 o 
  -2   3  10       13.58       12.99      6.11 o 
  -1   3  10       87.88       90.58      9.88 o 
   0   3  10      157.92      152.74      9.48 o 
   1   3  10      847.37      847.96     20.36 o 
   2   3  10       32.92       37.23      7.60 o 
   3   3  10        7.71        9.50      5.54 o 
   4   3  10        0.53       -0.85      6.17 o 
   5   3  10        0.01       23.91     12.89 o 
   6   3  10      239.15      247.53     15.84 o 
   7   3  10       39.75       54.53     11.55 o 
   8   3  10        6.59       10.11     16.48 o 
  -9   4  10        9.43       28.04     21.35 o 
  -8   4  10       32.41       64.15     14.58 o 
  -7   4  10       42.37       70.37     18.49 o 
  -6   4  10      231.14      244.24     22.90 o 
  -5   4  10       98.99       95.13     13.68 o 
  -4   4  10      527.62      530.49     22.45 o 
  -3   4  10      190.53      184.61     11.64 o 
  -2   4  10        7.00       15.46      6.23 o 
  -1   4  10       72.40       85.42      9.74 o 
   0   4  10        1.63        3.65      5.52 o 
   1   4  10      118.66      121.44      9.18 o 
   2   4  10     1018.35      979.77     23.13 o 
   3   4  10       42.84       34.29     10.42 o 
   4   4  10      450.66      444.98     21.88 o 
   5   4  10       27.43        9.78     15.74 o 
   6   4  10       11.91        6.00     10.49 o 
   7   4  10        0.20        6.65     11.63 o 
  -8   5  10       44.71       26.03     14.10 o 
  -7   5  10       52.88       79.46     16.24 o 
  -6   5  10      165.84      170.68     29.34 o 
  -5   5  10      629.20      590.89     26.79 o 
  -4   5  10      126.67      129.79     14.28 o 
  -3   5  10       34.65       19.33      9.71 o 
  -2   5  10       39.37       43.97      7.30 o 
  -1   5  10       35.81       38.42      7.53 o 
   0   5  10      225.31      231.05     12.46 o 
   1   5  10       35.23       69.51     18.08 o 
   2   5  10      260.00      269.46     17.48 o 
   3   5  10      174.48      170.02     16.11 o 
   4   5  10      132.13      186.13     26.86 o 
   5   5  10       47.49       55.76     13.96 o 
   6   5  10       42.42       60.21     15.95 o 
   7   5  10       51.85       53.66     16.21 o 
  -8   6  10       92.66      134.03     24.38 o 
  -7   6  10       62.01       88.64     16.99 o 
  -6   6  10      371.15      392.73     24.33 o 
  -5   6  10       12.18       26.02     12.47 o 
  -4   6  10      129.47      171.94     16.12 o 
  -3   6  10        3.00       14.54     10.56 o 
  -2   6  10      146.17      132.85     13.96 o 
  -1   6  10       14.58        3.68      6.04 o 
   0   6  10      208.51      206.61     12.00 o 
   1   6  10       16.03       -2.30      6.03 o 
   2   6  10      504.64      525.22     23.80 o 
   3   6  10      324.41      336.01     20.31 o 
   4   6  10      139.83      129.97     16.94 o 
   5   6  10      160.29      190.70     20.12 o 
   6   6  10        2.23       -0.48     13.52 o 
  -7   7  10       20.12       29.24     16.04 o 
  -6   7  10      207.59      235.75     22.69 o 
  -5   7  10      117.57      139.99     18.34 o 
  -4   7  10        7.14       20.08     20.48 o 
  -3   7  10      479.60      474.77     23.83 o 
  -2   7  10        4.26       26.02     14.98 o 
  -1   7  10      576.09      625.12     21.22 o 
   0   7  10       11.07        9.05      7.47 o 
   1   7  10      381.39      377.85     21.18 o 
   2   7  10       19.23       12.94     11.07 o 
   3   7  10       48.46       64.68     13.88 o 
   4   7  10      131.10      124.86     18.17 o 
   5   7  10        0.21       36.10     26.79 o 
  -6   8  10       15.36       29.01     15.75 o 
  -5   8  10        0.94       -2.97     12.98 o 
  -4   8  10       15.48       11.90     12.80 o 
  -3   8  10       25.99       56.43     18.67 o 
  -2   8  10      295.25      332.25     22.08 o 
  -1   8  10       15.97       21.70     11.81 o 
   0   8  10      265.94      294.35     20.08 o 
   1   8  10       37.65       60.71     16.09 o 
   2   8  10      100.33      117.81     17.28 o 
   3   8  10       28.94       51.42     15.03 o 
   4   8  10        4.42       16.33     14.01 o 
  -4   9  10       14.39       21.47     16.20 o 
  -3   9  10       43.48       45.83     16.16 o 
  -2   9  10        7.89       17.65     12.71 o 
  -1   9  10      166.72      165.87     28.76 o 
   0   9  10        5.74       35.34     16.80 o 
   1   9  10       81.38       55.03     19.55 o 
   2   9  10        3.70       49.34     19.55 o 
  -9   1  11        0.69       33.65     20.98 o 
  -8   1  11      327.46      275.87     19.37 o 
  -7   1  11       84.12      106.12     14.96 o 
  -6   1  11       54.03       73.25     13.90 o 
  -5   1  11       40.31       51.47      7.28 o 
  -4   1  11       11.86       28.68      5.70 o 
  -3   1  11      126.36      132.93      9.57 o 
  -2   1  11       24.98       25.65      4.77 o 
  -1   1  11      278.77      268.33      8.76 o 
   0   1  11      156.35      145.52      6.92 o 
   1   1  11      281.25      280.03     10.61 o 
   2   1  11        0.21        4.82      5.08 o 
   3   1  11      111.01      113.39      8.17 o 
   4   1  11      486.48      491.92     15.35 o 
   5   1  11      108.35      116.52     11.16 o 
   6   1  11      492.94      488.14     24.79 o 
   7   1  11       63.59       94.40     16.04 o 
   8   1  11       31.33       11.68     31.63 o 
  -9   2  11      294.32      273.22     22.95 o 
  -8   2  11        0.26        8.03     11.50 o 
  -7   2  11      192.03      202.05     14.46 o 
  -6   2  11        6.13       12.75      8.95 o 
  -5   2  11       11.21       19.20     12.17 o 
  -4   2  11        1.96       18.34     10.87 o 
  -3   2  11      137.50      134.33      9.74 o 
  -2   2  11     1438.71     1469.61     28.90 o 
  -1   2  11      963.13      965.61     22.32 o 
   0   2  11     1602.76     1579.77     30.10 o 
   1   2  11      710.80      710.87     19.40 o 
   2   2  11      395.98      384.80     11.64 o 
   3   2  11      633.92      637.37     15.87 o 
   4   2  11       11.83       30.44      7.74 o 
   5   2  11      935.07      971.81     26.55 o 
   6   2  11       28.48       49.47     10.44 o 
   7   2  11      250.87      240.53     20.01 o 
  -9   3  11        0.19       10.83     12.38 o 
  -8   3  11      373.08      361.71     28.90 o 
  -7   3  11       20.34       38.33      9.95 o 
  -6   3  11      216.99      213.03     17.20 o 
  -5   3  11       78.34       82.68     14.66 o 
  -4   3  11        6.58       34.79     14.40 o 
  -3   3  11     1221.87     1191.81     26.14 o 
  -2   3  11      126.33      125.86     18.03 o 
  -1   3  11     1933.20     1904.17     35.06 o 
   0   3  11      498.91      503.27     18.60 o 
   1   3  11     1149.27     1182.68     26.87 o 
   2   3  11        7.15       16.25     11.70 o 
   3   3  11      647.55      653.54     24.18 o 
   4   3  11      851.77      859.65     30.10 o 
   5   3  11      249.60      222.54     18.42 o 
   6   3  11      912.75      881.51     33.65 o 
   7   3  11       19.72       43.08     18.33 o 
  -9   4  11      168.79      202.87     29.96 o 
  -8   4  11       21.95       12.30     12.69 o 
  -7   4  11      183.27      193.02     18.67 o 
  -6   4  11        9.57       22.85     13.33 o 
  -5   4  11      118.96      111.73     13.79 o 
  -4   4  11       11.40       28.08     11.02 o 
  -3   4  11     1106.77     1031.95     24.58 o 
  -2   4  11      232.19      218.81     13.19 o 
  -1   4  11      469.32      431.79     15.73 o 
   0   4  11      841.18      824.93     22.10 o 
   1   4  11      105.00       89.52      9.26 o 
   2   4  11     1410.33     1349.70     35.94 o 
   3   4  11      399.53      423.03     22.11 o 
   4   4  11       72.40      110.44     16.34 o 
   5   4  11      513.77      596.39     27.58 o 
   6   4  11       16.64       35.57     22.03 o 
   7   4  11      258.68      270.98     30.34 o 
  -8   5  11       80.22       72.08     17.46 o 
  -7   5  11      160.52      167.15     19.02 o 
  -6   5  11      345.97      368.88     23.48 o 
  -5   5  11       78.70       98.36     15.36 o 
  -4   5  11      221.73      238.64     18.37 o 
  -3   5  11       69.46       66.98     12.31 o 
  -2   5  11        0.53       -2.90      9.29 o 
  -1   5  11      214.81      206.57     12.53 o 
   0   5  11      115.23      136.43     10.63 o 
   1   5  11      272.38      284.50     14.68 o 
   2   5  11      417.17      407.17     21.66 o 
   3   5  11      601.53      644.93     28.10 o 
   4   5  11      121.26      122.08     16.33 o 
   5   5  11      105.00      111.82     18.16 o 
   6   5  11       51.17       55.50     15.78 o 
  -7   6  11        6.91        7.21     15.54 o 
  -6   6  11       49.18       54.55     15.91 o 
  -5   6  11       65.17       62.83     15.20 o 
  -4   6  11       49.53       54.29     13.35 o 
  -3   6  11      483.97      452.27     23.92 o 
  -2   6  11        0.19        5.41      8.37 o 
  -1   6  11        0.05        6.31     13.97 o 
   0   6  11       35.96       36.95      8.30 o 
   1   6  11        5.59       11.14     11.00 o 
   2   6  11      497.95      469.87     25.09 o 
   3   6  11        2.70       11.58     16.15 o 
   4   6  11       17.04       30.06     18.22 o 
   5   6  11       16.20        2.43     13.22 o 
  -6   7  11       18.67       36.26     16.29 o 
  -5   7  11        7.65        7.38     13.91 o 
  -4   7  11       46.12       27.26     13.12 o 
  -3   7  11       17.28       18.86     12.08 o 
  -2   7  11        0.60       14.73     13.03 o 
  -1   7  11       42.27       69.32     12.88 o 
   0   7  11       99.68       99.73     20.94 o 
   1   7  11        6.08       18.69     14.75 o 
   2   7  11        6.93       34.83     18.40 o 
   3   7  11       16.07       24.43     13.35 o 
   4   7  11       93.87      119.26     19.24 o 
  -5   8  11       15.53       66.69     17.27 o 
  -4   8  11       10.16       21.88     13.54 o 
  -3   8  11       24.78       86.78     16.75 o 
  -2   8  11       42.86       62.12     14.88 o 
  -1   8  11       81.94      100.91     20.76 o 
   0   8  11       91.41      106.31     21.31 o 
   1   8  11        0.15        4.65     13.02 o 
   2   8  11       48.46       72.96     24.23 o 
   3   8  11        8.53        1.69     12.41 o 
  -3   9  11       81.44      110.50     24.73 o 
  -2   9  11       21.94        7.23     15.95 o 
  -1   9  11       78.32       75.18     27.33 o 
   0   9  11        0.22        9.48     17.60 o 
   1   9  11      216.66      264.87     50.69 o 
  -9   0  12        1.37        0.76     16.00 o 
  -8   0  12      183.78      232.61     28.47 o 
  -7   0  12      379.15      352.74     26.33 o 
  -6   0  12       92.64       72.83     15.43 o 
  -5   0  12      342.63      331.66     17.96 o 
  -4   0  12     1099.56     1050.43     31.04 o 
  -3   0  12     2214.42     2160.80     52.57 o 
  -2   0  12       57.81       55.78     14.51 o 
  -1   0  12        4.40        5.03      8.90 o 
   0   0  12     1464.04     1401.71     39.21 o 
   1   0  12        3.84        5.74      8.34 o 
   2   0  12     5475.68     5357.73     90.38 o 
   3   0  12      270.18      284.55     17.23 o 
   4   0  12      280.69      291.99     18.86 o 
   5   0  12      122.44      156.82     23.37 o 
   6   0  12        3.17       16.39     14.86 o 
   7   0  12      409.35      424.24     37.04 o 
  -9   1  12        8.13       28.11     14.54 o 
  -8   1  12       45.90       66.74     14.31 o 
  -7   1  12       10.17       28.08      9.87 o 
  -6   1  12     1224.62     1191.45     28.59 o 
  -5   1  12       84.67       81.51      8.43 o 
  -4   1  12     2740.24     2652.35     39.52 o 
  -3   1  12      145.05      144.48     10.14 o 
  -2   1  12     1071.18      995.51     19.66 o 
  -1   1  12     2038.95     1949.16     29.45 o 
   0   1  12      103.93      115.38     11.08 o 
   1   1  12     3850.27     3785.02     47.66 o 
   2   1  12      165.85      161.98      9.16 o 
   3   1  12     1353.88     1312.31     26.32 o 
   4   1  12      362.60      384.63     14.65 o 
   5   1  12       71.35       60.56     10.02 o 
   6   1  12      581.04      534.76     26.19 o 
   7   1  12      121.20       91.02     21.03 o 
  -9   2  12        1.23       -6.48     22.05 o 
  -8   2  12       26.06       58.82     27.11 o 
  -7   2  12      298.51      312.87     20.85 o 
  -6   2  12        4.33       -4.23      7.74 o 
  -5   2  12       29.90       41.35      7.25 o 
  -4   2  12       71.06       79.06      9.30 o 
  -3   2  12      641.16      642.33     22.95 o 
  -2   2  12      612.38      632.90     19.25 o 
  -1   2  12      155.33      150.13     10.81 o 
   0   2  12      169.43      166.29     11.50 o 
   1   2  12      100.96       98.81     10.17 o 
   2   2  12     1009.67      984.41     25.53 o 
   3   2  12      168.86      190.11     14.59 o 
   4   2  12       47.37       39.73      9.28 o 
   5   2  12       35.65       59.55     20.80 o 
   6   2  12        3.50       17.67     23.13 o 
   7   2  12      145.18      134.01     23.84 o 
  -9   3  12        0.30       28.30     18.23 o 
  -8   3  12        2.18        7.87     11.18 o 
  -7   3  12      175.23      186.61     18.46 o 
  -6   3  12       10.75       30.77     24.30 o 
  -5   3  12        7.11       17.14     10.40 o 
  -4   3  12       75.47       71.43      9.87 o 
  -3   3  12       55.51       52.94     11.65 o 
  -2   3  12      140.87      127.10     13.70 o 
  -1   3  12       87.92       75.68      9.72 o 
   0   3  12       96.63      118.94     10.77 o 
   1   3  12       15.52       22.09     11.20 o 
   2   3  12        8.02       12.08      9.66 o 
   3   3  12       67.53       64.18     13.96 o 
   4   3  12      123.46      135.35     15.00 o 
   5   3  12       44.47       59.30     16.20 o 
   6   3  12       27.24       32.28     15.57 o 
  -8   4  12       30.09       69.58     17.11 o 
  -7   4  12       36.46       57.89     16.62 o 
  -6   4  12        0.88       13.65     20.24 o 
  -5   4  12      470.45      428.76     23.87 o 
  -4   4  12       12.21       15.45     11.23 o 
  -3   4  12      454.59      439.21     17.20 o 
  -2   4  12      176.89      183.38     11.69 o 
  -1   4  12       70.57       80.27      9.62 o 
   0   4  12      658.51      646.93     20.96 o 
   1   4  12       35.11       42.51      9.13 o 
   2   4  12      327.63      383.17     24.99 o 
   3   4  12       17.08       57.75     17.62 o 
   4   4  12        2.34       12.98     11.20 o 
   5   4  12       24.38       43.52     14.38 o 
   6   4  12      141.94      135.02     19.74 o 
  -8   5  12       92.20       79.72     19.33 o 
  -7   5  12        3.87        4.20     12.16 o 
  -6   5  12      276.58      282.63     22.91 o 
  -5   5  12        0.90       15.77     12.54 o 
  -4   5  12      328.84      365.28     26.66 o 
  -3   5  12        0.91       17.21     10.27 o 
  -2   5  12       56.45       89.06     14.00 o 
  -1   5  12      237.60      235.81     13.57 o 
   0   5  12       17.85        9.56      7.36 o 
   1   5  12      998.75     1002.88     43.66 o 
   2   5  12        6.18       39.48     12.36 o 
   3   5  12      835.43      828.81     33.47 o 
   4   5  12       63.40       72.07     29.75 o 
   5   5  12       20.01       48.53     15.45 o 
  -7   6  12       78.60       71.23     17.33 o 
  -6   6  12       53.63       77.20     17.19 o 
  -5   6  12      425.18      441.53     27.25 o 
  -4   6  12        5.59       18.04     12.22 o 
  -3   6  12      465.73      476.33     25.21 o 
  -2   6  12      240.36      271.51     19.30 o 
  -1   6  12      304.81      297.73     25.77 o 
   0   6  12     1059.83     1096.17     29.75 o 
   1   6  12       22.45       34.14     12.09 o 
   2   6  12      662.56      676.53     30.89 o 
   3   6  12      266.02      281.87     23.40 o 
   4   6  12       98.09      106.50     17.78 o 
   5   6  12      258.09      314.02     26.00 o 
  -6   7  12       90.79       96.64     19.37 o 
  -5   7  12       11.92       20.06     19.77 o 
  -4   7  12      207.93      202.02     21.09 o 
  -3   7  12      207.90      235.00     19.79 o 
  -2   7  12      346.05      355.14     22.71 o 
  -1   7  12      433.88      405.73     24.30 o 
   0   7  12      129.77      148.64     30.60 o 
   1   7  12      338.90      343.07     23.42 o 
   2   7  12        0.33        9.24     14.30 o 
   3   7  12      210.70      205.95     21.99 o 
   4   7  12      187.97      177.38     23.38 o 
  -4   8  12       57.54      102.13     19.56 o 
  -3   8  12      175.53      170.60     21.94 o 
  -2   8  12      305.92      326.78     24.06 o 
  -1   8  12      196.32      217.29     36.60 o 
   0   8  12      160.99      160.90     32.85 o 
   1   8  12       17.06       34.46     17.72 o 
   2   8  12       52.81       47.37     24.54 o 
  -9   1  13      143.43      123.74     25.23 o 
  -8   1  13        7.12       13.50     15.88 o 
  -7   1  13      276.09      313.94     27.94 o 
  -6   1  13        1.23        9.20     10.47 o 
  -5   1  13        0.03       10.29      8.26 o 
  -4   1  13      201.79      203.62     11.00 o 
  -3   1  13      123.89      144.42     12.46 o 
  -2   1  13      471.46      469.29     17.07 o 
  -1   1  13      246.43      259.88     17.39 o 
   0   1  13       74.20       85.44      9.65 o 
   1   1  13      213.55      203.59     13.08 o 
   2   1  13       66.79       84.29      9.01 o 
   3   1  13      220.47      203.10     11.08 o 
   4   1  13      278.72      270.15     15.56 o 
   5   1  13      140.74      147.26     20.55 o 
   6   1  13       15.34       -6.00     13.70 o 
  -9   2  13       21.62       55.26     36.90 o 
  -8   2  13      323.97      323.54     29.80 o 
  -7   2  13      173.12      191.04     18.32 o 
  -6   2  13      151.37      172.74     25.95 o 
  -5   2  13      588.23      566.79     26.13 o 
  -4   2  13       81.78       89.05      9.78 o 
  -3   2  13     2298.12     2319.69     44.04 o 
  -2   2  13     1533.44     1509.13     33.26 o 
  -1   2  13     1571.01     1578.16     34.38 o 
   0   2  13      874.78      845.99     24.26 o 
   1   2  13       55.15       66.72      9.47 o 
   2   2  13      538.88      545.90     20.09 o 
   3   2  13     1204.09     1157.17     35.56 o 
   4   2  13      277.41      283.11     19.57 o 
   5   2  13      274.92      266.10     21.08 o 
   6   2  13       31.34       32.35     25.82 o 
  -8   3  13       97.47      101.74     18.08 o 
  -7   3  13      345.56      378.12     24.22 o 
  -6   3  13      294.08      330.77     22.70 o 
  -5   3  13        0.05       17.05     39.31 o 
  -4   3  13     1371.88     1436.29     41.11 o 
  -3   3  13      464.57      483.15     18.53 o 
  -2   3  13     2467.16     2402.19     45.24 o 
  -1   3  13      840.02      831.76     24.20 o 
   0   3  13      466.43      430.24     18.05 o 
   1   3  13      776.68      793.97     24.15 o 
   2   3  13       78.05      102.28     11.48 o 
   3   3  13      694.18      686.24     28.56 o 
   4   3  13      603.72      591.46     27.76 o 
   5   3  13      152.49      175.80     24.90 o 
   6   3  13      160.71      197.46     26.24 o 
  -8   4  13      312.66      304.01     26.11 o 
  -7   4  13      200.76      228.50     24.05 o 
  -6   4  13       56.40       85.24     16.85 o 
  -5   4  13      811.24      845.24     33.83 o 
  -4   4  13        5.01       13.46     12.36 o 
  -3   4  13     1365.42     1325.14     39.48 o 
  -2   4  13      629.02      609.54     21.01 o 
  -1   4  13      246.65      249.00     15.88 o 
   0   4  13     1219.00     1215.65     31.11 o 
   1   4  13       13.55       25.55     13.37 o 
   2   4  13      658.03      684.66     28.99 o 
   3   4  13      434.67      455.41     24.79 o 
   4   4  13      134.10      125.49     18.43 o 
   5   4  13      151.92      146.79     19.61 o 
  -7   5  13       47.10       92.36     19.29 o 
  -6   5  13      231.93      286.70     27.28 o 
  -5   5  13       55.62       95.15     16.85 o 
  -4   5  13      208.17      251.62     21.49 o 
  -3   5  13       72.00       99.38     15.66 o 
  -2   5  13      187.20      179.43     13.18 o 
  -1   5  13      539.18      539.70     22.12 o 
   0   5  13        5.34       13.13      8.60 o 
   1   5  13      871.26      889.81     33.30 o 
   2   5  13        2.18       12.99     12.33 o 
   3   5  13      469.85      471.64     27.89 o 
   4   5  13       19.40       20.72     16.02 o 
   5   5  13        3.65        0.51     11.87 o 
  -6   6  13       10.34       57.23     16.89 o 
  -5   6  13      298.80      301.96     25.99 o 
  -4   6  13       59.56       84.63     17.66 o 
  -3   6  13       61.88       85.86     22.60 o 
  -2   6  13        0.13       -2.60      9.47 o 
  -1   6  13       17.90       32.23     12.61 o 
   0   6  13       65.90       70.50     13.93 o 
   1   6  13       28.47       22.50     11.97 o 
   2   6  13       26.56       39.98     14.61 o 
   3   6  13       38.49       71.44     17.44 o 
   4   6  13        4.87       23.05     16.12 o 
  -5   7  13        0.15       21.74     16.37 o 
  -4   7  13       36.28       47.89     16.33 o 
  -3   7  13       19.16       55.53     16.71 o 
  -2   7  13       95.25      134.40     18.08 o 
  -1   7  13        4.30       16.16     19.24 o 
   0   7  13       24.95       10.14     15.33 o 
   1   7  13        5.87        3.06      9.72 o 
   2   7  13       67.61       85.05     17.80 o 
   3   7  13        4.62       31.05     16.48 o 
  -3   8  13      131.97      177.45     25.20 o 
  -2   8  13       47.15       27.56     24.78 o 
  -1   8  13       60.99      101.39     29.14 o 
   0   8  13      149.99      159.83     25.29 o 
  -8   0  14      211.51      270.58     53.94 o 
  -7   0  14      317.40      284.79     30.58 o 
  -6   0  14      318.16      341.50     24.98 o 
  -5   0  14     1758.24     1688.44     48.13 o 
  -4   0  14        0.01       -4.19      7.91 o 
  -3   0  14     1827.80     1758.04     45.10 o 
  -2   0  14     1729.86     1622.59     42.72 o 
  -1   0  14      341.16      324.36     27.35 o 
   0   0  14     4110.34     4047.76     83.98 o 
   1   0  14      178.00      183.74     24.05 o 
   2   0  14     1051.53      954.85     45.74 o 
   3   0  14       32.39       50.52     11.71 o 
   4   0  14       10.17       13.79     13.34 o 
   5   0  14       96.77       85.13     36.02 o 
   6   0  14        6.68       -5.80     27.23 o 
  -8   1  14      125.59      118.88     23.35 o 
  -7   1  14      605.43      565.66     28.17 o 
  -6   1  14     1551.05     1638.28     46.47 o 
  -5   1  14      188.18      201.72     17.71 o 
  -4   1  14      345.23      359.89     16.29 o 
  -3   1  14       11.50       40.13      8.78 o 
  -2   1  14      333.99      342.45     16.26 o 
  -1   1  14     1584.63     1566.12     34.81 o 
   0   1  14       14.04       24.28      8.92 o 
   1   1  14      414.78      400.64     19.24 o 
   2   1  14        7.87       15.68      8.63 o 
   3   1  14      336.16      323.94     17.29 o 
   4   1  14      180.05      188.38     20.26 o 
   5   1  14        6.46       13.15     15.95 o 
   6   1  14       91.31       60.06     30.92 o 
  -8   2  14       42.15       78.48     22.60 o 
  -7   2  14      141.11      147.45     17.92 o 
  -6   2  14      116.55      151.97     20.90 o 
  -5   2  14      640.07      625.23     27.74 o 
  -4   2  14       12.16       14.51      7.54 o 
  -3   2  14     1377.79     1327.45     32.58 o 
  -2   2  14      209.95      215.00     14.88 o 
  -1   2  14      510.46      488.34     19.32 o 
   0   2  14      455.74      504.93     32.78 o 
   1   2  14       61.29       61.98     10.23 o 
   2   2  14      301.44      256.33     15.28 o 
   3   2  14       31.64       24.54     17.88 o 
   4   2  14        2.17        2.36     10.12 o 
   5   2  14       25.72       52.30     17.64 o 
  -8   3  14        5.76       55.89     43.76 o 
  -7   3  14        7.36       -0.24     11.98 o 
  -6   3  14        8.96       11.80     16.53 o 
  -5   3  14      106.02      114.68     15.59 o 
  -4   3  14        9.83       17.97     20.47 o 
  -3   3  14        1.98       10.00     13.80 o 
  -2   3  14        2.50        8.41      9.32 o 
  -1   3  14       15.53        8.33      7.75 o 
   0   3  14      117.15      122.68     13.72 o 
   1   3  14      121.14      137.49     16.23 o 
   2   3  14       23.58       69.44     13.67 o 
   3   3  14       60.75       76.03     15.59 o 
   4   3  14       26.72       31.27     13.38 o 
   5   3  14       28.08       28.99     14.65 o 
  -7   4  14      199.18      201.60     22.93 o 
  -6   4  14       23.16       54.15     22.94 o 
  -5   4  14      253.86      253.90     21.59 o 
  -4   4  14       64.71       87.95     16.18 o 
  -3   4  14        2.72        5.90     10.42 o 
  -2   4  14      158.97      165.17     14.03 o 
  -1   4  14       34.47       54.93     10.82 o 
   0   4  14      411.64      422.45     20.51 o 
   1   4  14        4.59       16.88     10.69 o 
   2   4  14        1.79       -4.77     10.06 o 
   3   4  14        3.04        8.91     17.86 o 
   4   4  14       33.64       51.77     30.78 o 
   5   4  14       48.83       30.96     15.54 o 
  -6   5  14      170.73      166.72     22.84 o 
  -5   5  14      125.00      133.12     20.34 o 
  -4   5  14      347.55      357.44     27.21 o 
  -3   5  14       62.19       67.56     15.72 o 
  -2   5  14       75.78      130.11     19.96 o 
  -1   5  14      483.51      511.81     21.37 o 
   0   5  14      102.46       95.24     12.58 o 
   1   5  14      668.18      647.76     40.26 o 
   2   5  14        2.81       20.00     15.21 o 
   3   5  14       30.10       49.08     23.20 o 
   4   5  14       28.83       56.08     17.23 o 
  -5   6  14      424.95      474.26     40.94 o 
  -4   6  14        1.56       41.51     15.67 o 
  -3   6  14      539.65      525.98     29.72 o 
  -2   6  14      467.22      480.58     26.27 o 
  -1   6  14      164.30      203.03     18.58 o 
   0   6  14      588.22      576.11     34.60 o 
   1   6  14        1.61        9.15     12.56 o 
   2   6  14      273.77      247.93     23.36 o 
   3   6  14       27.72       53.61     16.95 o 
  -4   7  14      394.73      408.44     29.75 o 
  -3   7  14       46.94       83.25     17.89 o 
  -2   7  14      291.24      282.28     30.45 o 
  -1   7  14      103.79      103.60     20.77 o 
   0   7  14       39.53       37.08     18.53 o 
   1   7  14      105.45      101.51     23.17 o 
  -8   1  15        6.82        8.87     26.49 o 
  -7   1  15       10.29       65.82     36.77 o 
  -6   1  15      109.04      125.43     16.93 o 
  -5   1  15       87.38      100.62     15.08 o 
  -4   1  15      291.62      310.82     16.58 o 
  -3   1  15       54.75       73.59     18.76 o 
  -2   1  15       96.51       87.35     12.69 o 
  -1   1  15      101.77      107.22     11.70 o 
   0   1  15       10.12       12.01      8.12 o 
   1   1  15       65.30       68.36     10.70 o 
   2   1  15       35.67       37.33     11.83 o 
   3   1  15      116.41       78.69     13.51 o 
   4   1  15        0.42       -3.94     16.43 o 
   5   1  15       20.68       51.10     22.86 o 
  -7   2  15      141.21      109.65     17.90 o 
  -6   2  15      131.55      126.95     20.81 o 
  -5   2  15      718.40      694.97     30.86 o 
  -4   2  15       19.55       18.42     11.43 o 
  -3   2  15     1437.72     1452.27     36.27 o 
  -2   2  15       63.77       74.80     11.06 o 
  -1   2  15      169.61      167.00     14.62 o 
   0   2  15       62.50       98.79     12.16 o 
   1   2  15       85.79       83.24     12.46 o 
   2   2  15      255.39      247.08     16.72 o 
   3   2  15        0.35       10.30     13.42 o 
   4   2  15      122.12       90.68     16.26 o 
   5   2  15       69.04       57.26     25.96 o 
  -7   3  15      230.40      219.83     22.84 o 
  -6   3  15      670.12      699.63     39.78 o 
  -5   3  15       21.88       20.85     12.83 o 
  -4   3  15     1024.42     1057.56     39.00 o 
  -3   3  15       12.27       23.39      9.43 o 
  -2   3  15      422.78      375.63     19.12 o 
  -1   3  15      119.03      124.32     15.53 o 
   0   3  15       24.74       32.13     11.02 o 
   1   3  15      104.91      105.67     13.15 o 
   2   3  15       57.69       95.26     15.38 o 
   3   3  15      204.54      213.21     20.29 o 
   4   3  15       23.17        1.44     10.02 o 
  -6   4  15       72.63       58.11     16.09 o 
  -5   4  15      456.59      454.80     28.73 o 
  -4   4  15        0.95       26.95     16.27 o 
  -3   4  15      492.88      516.69     27.35 o 
  -2   4  15      317.18      332.55     20.06 o 
  -1   4  15      159.77      162.33     16.25 o 
   0   4  15      274.34      306.38     20.47 o 
   1   4  15       18.83       39.76     18.84 o 
   2   4  15      181.86      190.33     29.96 o 
   3   4  15        8.70       19.42     17.85 o 
   4   4  15       78.70       52.32     16.76 o 
  -6   5  15      167.36      142.08     35.12 o 
  -5   5  15       13.92       10.63     15.53 o 
  -4   5  15      103.08      139.05     20.56 o 
  -3   5  15        2.48       24.16     13.31 o 
  -2   5  15      163.28      155.21     18.52 o 
  -1   5  15      164.37      169.32     15.42 o 
   0   5  15       41.43       54.64     15.12 o 
   1   5  15       46.54       59.59     15.69 o 
   2   5  15       68.74       71.62     17.88 o 
   3   5  15        6.54       33.93     16.84 o 
  -4   6  15       15.50       25.18     16.38 o 
  -3   6  15       15.82       20.27     19.60 o 
  -2   6  15       33.72       31.31     15.27 o 
  -1   6  15        8.94       20.37     19.67 o 
   0   6  15       10.27       13.72     16.80 o 
   1   6  15      117.76      150.52     20.34 o 
  -7   0  16      199.30      249.67     52.71 o 
  -6   0  16      275.23      315.21     56.49 o 
  -5   0  16      622.59      590.31     38.70 o 
  -4   0  16       24.50       39.83     18.62 o 
  -3   0  16       63.10       76.17     21.35 o 
  -2   0  16      368.77      433.29     38.65 o 
  -1   0  16      317.73      315.37     31.95 o 
   0   0  16      170.74      113.36     25.92 o 
   1   0  16       46.86      111.49     33.73 o 
   2   0  16      160.98      125.62     25.77 o 
   3   0  16       43.68       29.25     29.87 o 
   4   0  16       52.33       68.70     35.84 o 
  -7   1  16      218.64      231.17     43.93 o 
  -6   1  16       53.63       98.27     19.70 o 
  -5   1  16       16.61       34.55     16.16 o 
  -4   1  16       35.91       45.29     13.16 o 
  -3   1  16       48.64      103.82     15.43 o 
  -2   1  16      242.79      241.28     19.79 o 
  -1   1  16       12.22        7.81     11.04 o 
   0   1  16      288.92      283.04     29.46 o 
   1   1  16        0.86        5.50     10.97 o 
   2   1  16      317.39      279.15     22.07 o 
   3   1  16       22.98       12.14     14.97 o 
   4   1  16        5.30       10.47     19.75 o 
  -6   2  16      120.31      113.82     20.99 o 
  -5   2  16      265.45      282.36     24.49 o 
  -4   2  16        3.36       -2.27     10.07 o 
  -3   2  16       26.05       65.30     11.64 o 
  -2   2  16        5.84       19.14     10.59 o 
  -1   2  16       18.91       27.18     10.83 o 
   0   2  16       25.67       59.58     13.80 o 
   1   2  16       15.00       28.87     10.99 o 
   2   2  16       18.16       47.50     13.24 o 
   3   2  16       20.13       19.18     17.81 o 
   4   2  16       55.18       51.49     25.81 o 
  -6   3  16        0.05        5.18     17.84 o 
  -5   3  16        1.47        1.23     11.11 o 
  -4   3  16       15.76       51.89     15.10 o 
  -3   3  16       11.54       24.30     18.94 o 
  -2   3  16       28.18       20.28     10.44 o 
  -1   3  16        9.68       16.19     12.49 o 
   0   3  16        6.63       -3.95      8.47 o 
   1   3  16       10.50        4.33     10.48 o 
   2   3  16       22.10       29.83     14.90 o 
   3   3  16       66.60       92.25     19.17 o 
  -5   4  16        1.28       39.79     15.26 o 
  -4   4  16        1.09        3.29     11.59 o 
  -3   4  16        1.54       16.03     28.55 o 
  -2   4  16      150.51      131.97     18.05 o 
  -1   4  16       13.31       22.21     17.76 o 
   0   4  16        0.08        0.02     10.36 o 
   1   4  16       47.56       58.52     15.38 o 
   2   4  16       10.52       29.76     15.67 o 
  -4   5  16       42.45       74.75     18.79 o 
  -3   5  16       62.05       87.45     18.46 o 
  -2   5  16       62.62       71.07     16.56 o 
  -1   5  16       89.18       93.84     29.28 o 
   0   5  16       88.54      109.37     18.10 o 
   1   5  16        0.30       39.17     15.55 o 
  -6   1  17      111.19      154.99     35.55 o 
  -5   1  17       14.69       62.20     30.27 o 
  -4   1  17       30.62       46.24     15.23 o 
  -3   1  17       58.67       80.57     15.46 o 
  -2   1  17       17.35       22.71     14.21 o 
  -1   1  17       23.98       22.07     13.92 o 
   0   1  17       41.31       62.62     16.41 o 
   1   1  17        0.18       20.74     14.05 o 
   2   1  17      144.30      221.94     35.15 o 
   3   1  17       32.48       68.70     34.66 o 
  -5   2  17      109.18      134.88     23.07 o 
  -4   2  17       19.02       28.87     18.10 o 
  -3   2  17       12.88       -9.71     11.59 o 
  -2   2  17      130.05      159.17     21.29 o 
  -1   2  17       10.03        4.80     11.28 o 
   0   2  17        2.72       -8.21     14.53 o 
   1   2  17       34.63       42.15     18.13 o 
   2   2  17       14.50       10.92     16.09 o 
  -5   3  17      105.02      113.53     23.27 o 
  -4   3  17       14.16       27.65     19.45 o 
  -3   3  17      277.21      216.75     22.97 o 
  -2   3  17       10.95       29.29     12.12 o 
  -1   3  17       80.49       84.87     13.60 o 
   0   3  17       69.88       67.75     13.98 o 
   1   3  17        1.10       73.07     21.37 o 
   2   3  17      375.31      343.27     33.88 o 
  -4   4  17        8.18       30.26     16.29 o 
  -3   4  17       51.55       23.53     14.67 o 
  -2   4  17       39.03       48.99     15.87 o 
  -1   4  17      174.66      189.21     22.00 o 
   0   4  17        0.01        3.45     11.29 o 
   1   4  17      129.71      140.81     20.01 o 
  -4   0  18       32.55       81.61     25.45 o 
  -3   0  18       29.36        7.34     26.22 o 
  -2   0  18      192.57      149.96     28.76 o 
  -1   0  18      484.25      504.24     43.24 o 
   0   0  18      363.85      333.20     38.61 o 
   1   0  18      341.39      322.60     38.51 o 
  -4   1  18       14.53        8.61     16.32 o 
  -3   1  18      288.07      258.68     24.27 o 
  -2   1  18      113.67      131.15     20.65 o 
  -1   1  18      394.94      375.05     28.65 o 
   0   1  18      380.51      378.04     40.48 o 
   1   1  18       48.31       56.11     21.02 o 
  -4   2  18       39.44       60.86     22.46 o 
  -3   2  18        8.79       17.25     17.61 o 
  -2   2  18       48.75       42.80     21.28 o 
  -1   2  18       37.20       30.79     15.30 o 
   0   2  18       18.08       40.54     24.71 o 
   1   2  18      106.60      119.73     24.83 o 
  -3   3  18       35.40       19.74     17.82 o 
  -2   3  18        6.47       19.90     17.31 o 
  -1   3  18        4.25        9.27     13.25 o 
                                                 
